# Supplementary material for: A Novel Network Pharmacology Strategy to Decode Mechanism of Lang Chuang Wan in Treating Systemic Lupus Erythematosus
Source: Front Pharmacol. 2020 Oct 2;11:512877. doi: 10.3389/fphar.2020.512877 (PMC7562735; doi:10.3389/fphar.2020.512877)
Supplement: Supplementary Table 1 — The information of SLE genes. [file Table_1.xlsx]

## Sheet: SUPPLEMENTARY TABLE 1
Disease	Genes	Number of reported literatures
systemic lupus erythematosus	IL10	100
systemic lupus erythematosus	IRF5	95
systemic lupus erythematosus	HLA-DRB1	88
systemic lupus erythematosus	IFNA1	67
systemic lupus erythematosus	IFNA13	65
systemic lupus erythematosus	STAT4	64
systemic lupus erythematosus	TNF	60
systemic lupus erythematosus	PTPN22	52
systemic lupus erythematosus	IL6	50
systemic lupus erythematosus	TRIM21	50
systemic lupus erythematosus	IL2	44
systemic lupus erythematosus	CD40LG	40
systemic lupus erythematosus	ITGAM	40
systemic lupus erythematosus	FAS	37
systemic lupus erythematosus	TNFSF13B	36
systemic lupus erythematosus	FCGR2B	35
systemic lupus erythematosus	FCGR3A	34
systemic lupus erythematosus	PDCD1	32
systemic lupus erythematosus	FCGR2A	30
systemic lupus erythematosus	TNFAIP3	30
systemic lupus erythematosus	TRBV20OR9-2	29
systemic lupus erythematosus	BLK	28
systemic lupus erythematosus	IFNG	28
systemic lupus erythematosus	TLR7	28
systemic lupus erythematosus	MBL2	27
systemic lupus erythematosus	TROVE2	27
systemic lupus erythematosus	CD247	25
systemic lupus erythematosus	CRP	25
systemic lupus erythematosus	TLR9	25
systemic lupus erythematosus	IL21	25
systemic lupus erythematosus	IL17A	24
systemic lupus erythematosus	FCGR3B	22
systemic lupus erythematosus	SSB	20
systemic lupus erythematosus	DNASE1	19
systemic lupus erythematosus	TNIP1	19
systemic lupus erythematosus	TREX1	19
systemic lupus erythematosus	C4A	18
systemic lupus erythematosus	HLA-C	18
systemic lupus erythematosus	CD19	17
systemic lupus erythematosus	CD28	17
systemic lupus erythematosus	CTLA4	17
systemic lupus erythematosus	ETS1	17
systemic lupus erythematosus	IL4	17
systemic lupus erythematosus	PRL	17
systemic lupus erythematosus	TNFSF4	17
systemic lupus erythematosus	FOXP3	17
systemic lupus erythematosus	CAT	16
systemic lupus erythematosus	CREM	16
systemic lupus erythematosus	CCL2	16
systemic lupus erythematosus	IFIH1	16
systemic lupus erythematosus	RBM45	16
systemic lupus erythematosus	CD70	15
systemic lupus erythematosus	DNMT1	15
systemic lupus erythematosus	IL1B	15
systemic lupus erythematosus	IL22	15
systemic lupus erythematosus	HLA-DQA1	14
systemic lupus erythematosus	HLA-DQB1	14
systemic lupus erythematosus	NLRP1	14
systemic lupus erythematosus	CR1	13
systemic lupus erythematosus	ESR1	13
systemic lupus erythematosus	IL2RA	13
systemic lupus erythematosus	IL18	13
systemic lupus erythematosus	MAPK1	13
systemic lupus erythematosus	TYK2	13
systemic lupus erythematosus	FCGR2C	13
systemic lupus erythematosus	BANK1	13
systemic lupus erythematosus	RNPC3	13
systemic lupus erythematosus	FASLG	12
systemic lupus erythematosus	BCL2	12
systemic lupus erythematosus	C4B	12
systemic lupus erythematosus	IL17C	12
systemic lupus erythematosus	C3	11
systemic lupus erythematosus	CALR	11
systemic lupus erythematosus	ACE	11
systemic lupus erythematosus	ISG20	11
systemic lupus erythematosus	TLR5	11
systemic lupus erythematosus	C1QA	10
systemic lupus erythematosus	EPHB2	10
systemic lupus erythematosus	ITGAL	10
systemic lupus erythematosus	STAT1	10
systemic lupus erythematosus	TYR	10
systemic lupus erythematosus	HLA-A	9
systemic lupus erythematosus	HMGB1	9
systemic lupus erythematosus	IL1A	9
systemic lupus erythematosus	IL1RN	9
systemic lupus erythematosus	IRF7	9
systemic lupus erythematosus	NCF2	9
systemic lupus erythematosus	SPP1	9
systemic lupus erythematosus	TLR4	9
systemic lupus erythematosus	UBE2L3	9
systemic lupus erythematosus	IKZF1	9
systemic lupus erythematosus	APOH	8
systemic lupus erythematosus	CD14	8
systemic lupus erythematosus	CR2	8
systemic lupus erythematosus	ICAM1	8
systemic lupus erythematosus	RAB4A	8
systemic lupus erythematosus	VDR	8
systemic lupus erythematosus	TNFSF13	8
systemic lupus erythematosus	HPGDS	8
systemic lupus erythematosus	PHRF1	8
systemic lupus erythematosus	TNFRSF13C	8
systemic lupus erythematosus	MIR146A	8
systemic lupus erythematosus	CD27	7
systemic lupus erythematosus	CD40	7
systemic lupus erythematosus	FLI1	7
systemic lupus erythematosus	MTOR	7
systemic lupus erythematosus	GSTT1	7
systemic lupus erythematosus	CXCL8	7
systemic lupus erythematosus	ITGB2	7
systemic lupus erythematosus	MECP2	7
systemic lupus erythematosus	SNRNP70	7
systemic lupus erythematosus	TNFRSF1B	7
systemic lupus erythematosus	TNXB	7
systemic lupus erythematosus	TNFRSF13B	7
systemic lupus erythematosus	TNPO3	7
systemic lupus erythematosus	PXK	7
systemic lupus erythematosus	WDFY4	7
systemic lupus erythematosus	FAM167A	7
systemic lupus erythematosus	PRDM1	6
systemic lupus erythematosus	C2	6
systemic lupus erythematosus	MS4A1	6
systemic lupus erythematosus	CD44	6
systemic lupus erythematosus	CDKN1A	6
systemic lupus erythematosus	GADD45A	6
systemic lupus erythematosus	F3	6
systemic lupus erythematosus	GSTM1	6
systemic lupus erythematosus	CFH	6
systemic lupus erythematosus	HLA-B	6
systemic lupus erythematosus	HLA-DPB1	6
systemic lupus erythematosus	HRES1	6
systemic lupus erythematosus	IRF8	6
systemic lupus erythematosus	IL12B	6
systemic lupus erythematosus	IRAK1	6
systemic lupus erythematosus	PSMA5	6
systemic lupus erythematosus	SLAMF1	6
systemic lupus erythematosus	STAT3	6
systemic lupus erythematosus	TLR2	6
systemic lupus erythematosus	CXCR4	6
systemic lupus erythematosus	ATG5	6
systemic lupus erythematosus	AP5Z1	6
systemic lupus erythematosus	ANP32B	6
systemic lupus erythematosus	CD226	6
systemic lupus erythematosus	IL21R	6
systemic lupus erythematosus	IL23A	6
systemic lupus erythematosus	KRT20	6
systemic lupus erythematosus	SLC15A4	6
systemic lupus erythematosus	HT	6
systemic lupus erythematosus	WG	6
systemic lupus erythematosus	CAMK4	5
systemic lupus erythematosus	CLU	5
systemic lupus erythematosus	DNASE1L3	5
systemic lupus erythematosus	HSPA4	5
systemic lupus erythematosus	HSP90AA1	5
systemic lupus erythematosus	IGHG3	5
systemic lupus erythematosus	JUN	5
systemic lupus erythematosus	LYN	5
systemic lupus erythematosus	MIF	5
systemic lupus erythematosus	MMP9	5
systemic lupus erythematosus	NFKB1	5
systemic lupus erythematosus	TGFB1	5
systemic lupus erythematosus	TYRP1	5
systemic lupus erythematosus	IKZF3	5
systemic lupus erythematosus	CLEC16A	5
systemic lupus erythematosus	MBL3P	5
systemic lupus erythematosus	UHRF1BP1	5
systemic lupus erythematosus	IGAN1	5
systemic lupus erythematosus	FCRL3	5
systemic lupus erythematosus	NAT2	4
systemic lupus erythematosus	ACP1	4
systemic lupus erythematosus	TNFRSF17	4
systemic lupus erythematosus	BCR	4
systemic lupus erythematosus	CFB	4
systemic lupus erythematosus	CD80	4
systemic lupus erythematosus	EDN1	4
systemic lupus erythematosus	ELF1	4
systemic lupus erythematosus	F2	4
systemic lupus erythematosus	F5	4
systemic lupus erythematosus	FLII	4
systemic lupus erythematosus	NR3C1	4
systemic lupus erythematosus	HLA-DQB2	4
systemic lupus erythematosus	HLA-DRA	4
systemic lupus erythematosus	IFN1	4
systemic lupus erythematosus	IFNB1	4
systemic lupus erythematosus	JUNB	4
systemic lupus erythematosus	LEP	4
systemic lupus erythematosus	LTA	4
systemic lupus erythematosus	LY9	4
systemic lupus erythematosus	SH2D1A	4
systemic lupus erythematosus	MSH5	4
systemic lupus erythematosus	MTHFR	4
systemic lupus erythematosus	NOS3	4
systemic lupus erythematosus	SERPINE1	4
systemic lupus erythematosus	PPP2CA	4
systemic lupus erythematosus	PRF1	4
systemic lupus erythematosus	PTGS2	4
systemic lupus erythematosus	PMEL	4
systemic lupus erythematosus	SLC3A2	4
systemic lupus erythematosus	SNCA	4
systemic lupus erythematosus	SNRPD1	4
systemic lupus erythematosus	TAP2	4
systemic lupus erythematosus	TP53	4
systemic lupus erythematosus	VEGFA	4
systemic lupus erythematosus	CDR3	4
systemic lupus erythematosus	MAP4K3	4
systemic lupus erythematosus	APOL1	4
systemic lupus erythematosus	TNFRSF6B	4
systemic lupus erythematosus	C6orf10	4
systemic lupus erythematosus	LILRB1	4
systemic lupus erythematosus	HAVCR1	4
systemic lupus erythematosus	IL37	4
systemic lupus erythematosus	LSM2	4
systemic lupus erythematosus	CD276	4
systemic lupus erythematosus	SLAMF6	4
systemic lupus erythematosus	SLCO6A1	4
systemic lupus erythematosus	IL23R	4
systemic lupus erythematosus	JAZF1	4
systemic lupus erythematosus	GSTK1	4
systemic lupus erythematosus	MIR155	4
systemic lupus erythematosus	MIR21	4
systemic lupus erythematosus	CD24	4
systemic lupus erythematosus	ACR	3
systemic lupus erythematosus	ADA	3
systemic lupus erythematosus	ADAR	3
systemic lupus erythematosus	APCS	3
systemic lupus erythematosus	APOE	3
systemic lupus erythematosus	KLK3	3
systemic lupus erythematosus	RUNX1	3
systemic lupus erythematosus	CD38	3
systemic lupus erythematosus	CCR5	3
systemic lupus erythematosus	CYP2D6	3
systemic lupus erythematosus	DCT	3
systemic lupus erythematosus	DECR1	3
systemic lupus erythematosus	ATN1	3
systemic lupus erythematosus	EFNA2	3
systemic lupus erythematosus	EGR2	3
systemic lupus erythematosus	MLANA	3
systemic lupus erythematosus	FOS	3
systemic lupus erythematosus	FOSB	3
systemic lupus erythematosus	XRCC6	3
systemic lupus erythematosus	GATA3	3
systemic lupus erythematosus	GCK	3
systemic lupus erythematosus	GEM	3
systemic lupus erythematosus	CXCR3	3
systemic lupus erythematosus	GSTP1	3
systemic lupus erythematosus	HGF	3
systemic lupus erythematosus	HLA-DMA	3
systemic lupus erythematosus	HLA-DMB	3
systemic lupus erythematosus	HLA-G	3
systemic lupus erythematosus	IFNAR2	3
systemic lupus erythematosus	IL4R	3
systemic lupus erythematosus	IL10RA	3
systemic lupus erythematosus	IL12RB2	3
systemic lupus erythematosus	IRF3	3
systemic lupus erythematosus	ITGAX	3
systemic lupus erythematosus	JUND	3
systemic lupus erythematosus	KIR3DL1	3
systemic lupus erythematosus	KIR3DL2	3
systemic lupus erythematosus	CD180	3
systemic lupus erythematosus	CD46	3
systemic lupus erythematosus	MFGE8	3
systemic lupus erythematosus	MITF	3
systemic lupus erythematosus	MPO	3
systemic lupus erythematosus	NCAM1	3
systemic lupus erythematosus	NOS2	3
systemic lupus erythematosus	OAZ1	3
systemic lupus erythematosus	PBX1	3
systemic lupus erythematosus	ABCB1	3
systemic lupus erythematosus	PPARG	3
systemic lupus erythematosus	PTPA	3
systemic lupus erythematosus	PRKCD	3
systemic lupus erythematosus	PTBP1	3
systemic lupus erythematosus	PTPRC	3
systemic lupus erythematosus	REL	3
systemic lupus erythematosus	RFX1	3
systemic lupus erythematosus	RPL17	3
systemic lupus erythematosus	SDC1	3
systemic lupus erythematosus	SELE	3
systemic lupus erythematosus	SRSF1	3
systemic lupus erythematosus	SOD2	3
systemic lupus erythematosus	SP1	3
systemic lupus erythematosus	TAP1	3
systemic lupus erythematosus	TBP	3
systemic lupus erythematosus	TNFRSF1A	3
systemic lupus erythematosus	TRAF1	3
systemic lupus erythematosus	TRAF2	3
systemic lupus erythematosus	TRAF6	3
systemic lupus erythematosus	SOCS1	3
systemic lupus erythematosus	MBD4	3
systemic lupus erythematosus	MBD2	3
systemic lupus erythematosus	GTF2IRD1	3
systemic lupus erythematosus	SPATA2	3
systemic lupus erythematosus	RASGRP1	3
systemic lupus erythematosus	MERTK	3
systemic lupus erythematosus	BTG3	3
systemic lupus erythematosus	SRRM2	3
systemic lupus erythematosus	RBMS3	3
systemic lupus erythematosus	TBX21	3
systemic lupus erythematosus	IL20	3
systemic lupus erythematosus	TLR8	3
systemic lupus erythematosus	CD244	3
systemic lupus erythematosus	IL17D	3
systemic lupus erythematosus	TMEM39A	3
systemic lupus erythematosus	BTNL2	3
systemic lupus erythematosus	PNO1	3
systemic lupus erythematosus	ARID5B	3
systemic lupus erythematosus	ELOF1	3
systemic lupus erythematosus	TIMD4	3
systemic lupus erythematosus	IL17F	3
systemic lupus erythematosus	NLRP3	3
systemic lupus erythematosus	RC3H1	3
systemic lupus erythematosus	MIR148A	3
systemic lupus erythematosus	MSH5-SAPCD1	3
systemic lupus erythematosus	LOC102723407	3
systemic lupus erythematosus	PARP1	2
systemic lupus erythematosus	AGT	2
systemic lupus erythematosus	AHR	2
systemic lupus erythematosus	ALB	2
systemic lupus erythematosus	ANXA6	2
systemic lupus erythematosus	AIRE	2
systemic lupus erythematosus	AQP3	2
systemic lupus erythematosus	CXCR5	2
systemic lupus erythematosus	SERPING1	2
systemic lupus erythematosus	C1QB	2
systemic lupus erythematosus	DDR1	2
systemic lupus erythematosus	CAMP	2
systemic lupus erythematosus	CAST	2
systemic lupus erythematosus	CASP3	2
systemic lupus erythematosus	CD1D	2
systemic lupus erythematosus	CD4	2
systemic lupus erythematosus	CD22	2
systemic lupus erythematosus	TNFRSF8	2
systemic lupus erythematosus	CD48	2
systemic lupus erythematosus	CD53	2
systemic lupus erythematosus	CD72	2
systemic lupus erythematosus	CDR1	2
systemic lupus erythematosus	CEBPB	2
systemic lupus erythematosus	LYST	2
systemic lupus erythematosus	CCR4	2
systemic lupus erythematosus	CCR7	2
systemic lupus erythematosus	CREBBP	2
systemic lupus erythematosus	CSF2	2
systemic lupus erythematosus	CSK	2
systemic lupus erythematosus	CYBB	2
systemic lupus erythematosus	CYP1A1	2
systemic lupus erythematosus	CYP2B6	2
systemic lupus erythematosus	CYP2C19	2
systemic lupus erythematosus	DNMT3B	2
systemic lupus erythematosus	EGFR	2
systemic lupus erythematosus	ELANE	2
systemic lupus erythematosus	ENO1	2
systemic lupus erythematosus	EZH2	2
systemic lupus erythematosus	FCER1G	2
systemic lupus erythematosus	FCGR1A	2
systemic lupus erythematosus	FOXJ1	2
systemic lupus erythematosus	FOXO1	2
systemic lupus erythematosus	GABPA	2
systemic lupus erythematosus	GAS6	2
systemic lupus erythematosus	GZMB	2
systemic lupus erythematosus	CFHR1	2
systemic lupus erythematosus	HIP1	2
systemic lupus erythematosus	HLA-DRB4	2
systemic lupus erythematosus	HNRNPC	2
systemic lupus erythematosus	HSPA1A	2
systemic lupus erythematosus	HSPA1B	2
systemic lupus erythematosus	IFI16	2
systemic lupus erythematosus	IFIT1	2
systemic lupus erythematosus	IFNGR1	2
systemic lupus erythematosus	IFNGR2	2
systemic lupus erythematosus	IL9	2
systemic lupus erythematosus	IL15	2
systemic lupus erythematosus	IL16	2
systemic lupus erythematosus	CXCL10	2
systemic lupus erythematosus	ITGB1	2
systemic lupus erythematosus	ITPA	2
systemic lupus erythematosus	JAK1	2
systemic lupus erythematosus	KIT	2
systemic lupus erythematosus	KLRC2	2
systemic lupus erythematosus	LAIR1	2
systemic lupus erythematosus	LDLR	2
systemic lupus erythematosus	LMNA	2
systemic lupus erythematosus	MAN2A1	2
systemic lupus erythematosus	MBP	2
systemic lupus erythematosus	MC1R	2
systemic lupus erythematosus	KITLG	2
systemic lupus erythematosus	MICB	2
systemic lupus erythematosus	MNAT1	2
systemic lupus erythematosus	NFE2L2	2
systemic lupus erythematosus	NFKBIA	2
systemic lupus erythematosus	NFKBIL1	2
systemic lupus erythematosus	NOTCH1	2
systemic lupus erythematosus	NOTCH4	2
systemic lupus erythematosus	PNP	2
systemic lupus erythematosus	TNFRSF11B	2
systemic lupus erythematosus	PAX5	2
systemic lupus erythematosus	PCNA	2
systemic lupus erythematosus	PECAM1	2
systemic lupus erythematosus	PEPD	2
systemic lupus erythematosus	POLB	2
systemic lupus erythematosus	POMC	2
systemic lupus erythematosus	PON1	2
systemic lupus erythematosus	PRKCB	2
systemic lupus erythematosus	PRKCQ	2
systemic lupus erythematosus	RAG2	2
systemic lupus erythematosus	RELA	2
systemic lupus erythematosus	RPS19	2
systemic lupus erythematosus	S100A9	2
systemic lupus erythematosus	S100B	2
systemic lupus erythematosus	ATXN2	2
systemic lupus erythematosus	SERPINB3	2
systemic lupus erythematosus	CCL5	2
systemic lupus erythematosus	CXCL12	2
systemic lupus erythematosus	SLC22A4	2
systemic lupus erythematosus	SNRPA	2
systemic lupus erythematosus	SOD1	2
systemic lupus erythematosus	SYT1	2
systemic lupus erythematosus	TG	2
systemic lupus erythematosus	TGFB2	2
systemic lupus erythematosus	TLR3	2
systemic lupus erythematosus	TP53BP1	2
systemic lupus erythematosus	TPI1	2
systemic lupus erythematosus	HSP90B1	2
systemic lupus erythematosus	TNFRSF4	2
systemic lupus erythematosus	VPREB1	2
systemic lupus erythematosus	VWF	2
systemic lupus erythematosus	WIPF1	2
systemic lupus erythematosus	XRCC1	2
systemic lupus erythematosus	XRCC5	2
systemic lupus erythematosus	ZAP70	2
systemic lupus erythematosus	ARHGEF5	2
systemic lupus erythematosus	TAM	2
systemic lupus erythematosus	RIPK1	2
systemic lupus erythematosus	TNFSF12	2
systemic lupus erythematosus	IER3	2
systemic lupus erythematosus	TIMELESS	2
systemic lupus erythematosus	HDAC9	2
systemic lupus erythematosus	TNFSF15	2
systemic lupus erythematosus	HNRNPDL	2
systemic lupus erythematosus	SH2B3	2
systemic lupus erythematosus	PSME3	2
systemic lupus erythematosus	LILRB2	2
systemic lupus erythematosus	SH2B2	2
systemic lupus erythematosus	TRAF3IP2	2
systemic lupus erythematosus	IL24	2
systemic lupus erythematosus	CORO1A	2
systemic lupus erythematosus	MAP4K1	2
systemic lupus erythematosus	IKZF2	2
systemic lupus erythematosus	WDTC1	2
systemic lupus erythematosus	ZNF423	2
systemic lupus erythematosus	KDM6B	2
systemic lupus erythematosus	ANKS1A	2
systemic lupus erythematosus	SIRT1	2
systemic lupus erythematosus	FLRT2	2
systemic lupus erythematosus	RASGRP3	2
systemic lupus erythematosus	SAMHD1	2
systemic lupus erythematosus	SS18L1	2
systemic lupus erythematosus	PHGDH	2
systemic lupus erythematosus	SGSM3	2
systemic lupus erythematosus	TBK1	2
systemic lupus erythematosus	CD274	2
systemic lupus erythematosus	BLNK	2
systemic lupus erythematosus	ICOS	2
systemic lupus erythematosus	IL19	2
systemic lupus erythematosus	DEF6	2
systemic lupus erythematosus	IRAK4	2
systemic lupus erythematosus	UBASH3A	2
systemic lupus erythematosus	ENAH	2
systemic lupus erythematosus	APOM	2
systemic lupus erythematosus	ZMIZ1	2
systemic lupus erythematosus	BACH2	2
systemic lupus erythematosus	NOD2	2
systemic lupus erythematosus	GORASP1	2
systemic lupus erythematosus	WNK1	2
systemic lupus erythematosus	GGCT	2
systemic lupus erythematosus	SLC44A4	2
systemic lupus erythematosus	MPIG6B	2
systemic lupus erythematosus	CFHR5	2
systemic lupus erythematosus	TXNDC5	2
systemic lupus erythematosus	MAK16	2
systemic lupus erythematosus	HAVCR2	2
systemic lupus erythematosus	ZPBP2	2
systemic lupus erythematosus	IFNLR1	2
systemic lupus erythematosus	CLEC4C	2
systemic lupus erythematosus	SLEH1	2
systemic lupus erythematosus	SCAMP5	2
systemic lupus erythematosus	SPRED2	2
systemic lupus erythematosus	AIS1	2
systemic lupus erythematosus	RTL1	2
systemic lupus erythematosus	SLEB4	2
systemic lupus erythematosus	MIR125A	2
systemic lupus erythematosus	MIR142	2
systemic lupus erythematosus	MIR150	2
systemic lupus erythematosus	MIR196A2	2
systemic lupus erythematosus	MIR20A	2
systemic lupus erythematosus	MIR211	2
systemic lupus erythematosus	NCF1	2
systemic lupus erythematosus	C4B_2	2
systemic lupus erythematosus	MICA	2
systemic lupus erythematosus	NAT1	1
systemic lupus erythematosus	ABCF1	1
systemic lupus erythematosus	ABO	1
systemic lupus erythematosus	ACACA	1
systemic lupus erythematosus	ACHE	1
systemic lupus erythematosus	ADARB1	1
systemic lupus erythematosus	ADCY7	1
systemic lupus erythematosus	ADM	1
systemic lupus erythematosus	AKT1	1
systemic lupus erythematosus	ABCD1	1
systemic lupus erythematosus	ALOX5AP	1
systemic lupus erythematosus	AMELX	1
systemic lupus erythematosus	ANXA1	1
systemic lupus erythematosus	ANXA2	1
systemic lupus erythematosus	ANXA3	1
systemic lupus erythematosus	ANXA5	1
systemic lupus erythematosus	APC	1
systemic lupus erythematosus	APEX1	1
systemic lupus erythematosus	APOA1	1
systemic lupus erythematosus	APRT	1
systemic lupus erythematosus	AQP4	1
systemic lupus erythematosus	AR	1
systemic lupus erythematosus	ABCC6	1
systemic lupus erythematosus	ARHGAP4	1
systemic lupus erythematosus	ARSF	1
systemic lupus erythematosus	ASS1	1
systemic lupus erythematosus	SERPINC1	1
systemic lupus erythematosus	ATM	1
systemic lupus erythematosus	ATP6V1G2	1
systemic lupus erythematosus	B2M	1
systemic lupus erythematosus	BCHE	1
systemic lupus erythematosus	BCKDHB	1
systemic lupus erythematosus	BDNF	1
systemic lupus erythematosus	BGN	1
systemic lupus erythematosus	BMPR2	1
systemic lupus erythematosus	BRAF	1
systemic lupus erythematosus	BSG	1
systemic lupus erythematosus	BTF3P11	1
systemic lupus erythematosus	BTK	1
systemic lupus erythematosus	C1QC	1
systemic lupus erythematosus	C1R	1
systemic lupus erythematosus	C1S	1
systemic lupus erythematosus	C6	1
systemic lupus erythematosus	C8A	1
systemic lupus erythematosus	CANX	1
systemic lupus erythematosus	CASP1	1
systemic lupus erythematosus	CASP8	1
systemic lupus erythematosus	CBL	1
systemic lupus erythematosus	CD2	1
systemic lupus erythematosus	CD8A	1
systemic lupus erythematosus	CD8B	1
systemic lupus erythematosus	CD86	1
systemic lupus erythematosus	CD33	1
systemic lupus erythematosus	SIGLEC6	1
systemic lupus erythematosus	CD34	1
systemic lupus erythematosus	CD36	1
systemic lupus erythematosus	SCARB1	1
systemic lupus erythematosus	CD58	1
systemic lupus erythematosus	CD69	1
systemic lupus erythematosus	CD74	1
systemic lupus erythematosus	CD79B	1
systemic lupus erythematosus	CDA	1
systemic lupus erythematosus	CDH1	1
systemic lupus erythematosus	CDK6	1
systemic lupus erythematosus	CDKN1B	1
systemic lupus erythematosus	CDKN1C	1
systemic lupus erythematosus	CDKN2A	1
systemic lupus erythematosus	CDKN2C	1
systemic lupus erythematosus	CDKN3	1
systemic lupus erythematosus	CETP	1
systemic lupus erythematosus	CGB3	1
systemic lupus erythematosus	CCR1	1
systemic lupus erythematosus	ABCC2	1
systemic lupus erythematosus	COL11A2	1
systemic lupus erythematosus	COMT	1
systemic lupus erythematosus	CREB1	1
systemic lupus erythematosus	ATF6B	1
systemic lupus erythematosus	CREBL2	1
systemic lupus erythematosus	CRK	1
systemic lupus erythematosus	CRYGC	1
systemic lupus erythematosus	CRYGD	1
systemic lupus erythematosus	MAPK14	1
systemic lupus erythematosus	CSF1	1
systemic lupus erythematosus	CSNK2B	1
systemic lupus erythematosus	CYP2E1	1
systemic lupus erythematosus	CYP3A5	1
systemic lupus erythematosus	CYP21A1P	1
systemic lupus erythematosus	DAG1	1
systemic lupus erythematosus	DDX6	1
systemic lupus erythematosus	DHX9	1
systemic lupus erythematosus	DEFA1	1
systemic lupus erythematosus	DEFA3	1
systemic lupus erythematosus	NQO1	1
systemic lupus erythematosus	DLAT	1
systemic lupus erythematosus	DNMT3A	1
systemic lupus erythematosus	DNTT	1
systemic lupus erythematosus	ARID3A	1
systemic lupus erythematosus	TSC22D3	1
systemic lupus erythematosus	S1PR1	1
systemic lupus erythematosus	EDNRA	1
systemic lupus erythematosus	EEF1A2	1
systemic lupus erythematosus	EGR3	1
systemic lupus erythematosus	EIF4E	1
systemic lupus erythematosus	EIF4EBP1	1
systemic lupus erythematosus	EIF4EBP2	1
systemic lupus erythematosus	EIF4G1	1
systemic lupus erythematosus	ELAVL1	1
systemic lupus erythematosus	ELK1	1
systemic lupus erythematosus	ENG	1
systemic lupus erythematosus	EP300	1
systemic lupus erythematosus	ERBB2	1
systemic lupus erythematosus	ERCC1	1
systemic lupus erythematosus	ERV3-1	1
systemic lupus erythematosus	ETS2	1
systemic lupus erythematosus	ACSL4	1
systemic lupus erythematosus	FAP	1
systemic lupus erythematosus	FCAR	1
systemic lupus erythematosus	FCGRT	1
systemic lupus erythematosus	FCN2	1
systemic lupus erythematosus	FEN1	1
systemic lupus erythematosus	FGF2	1
systemic lupus erythematosus	FH	1
systemic lupus erythematosus	FOXC1	1
systemic lupus erythematosus	FOXO3	1
systemic lupus erythematosus	FLT1	1
systemic lupus erythematosus	FN1	1
systemic lupus erythematosus	FPR1	1
systemic lupus erythematosus	FUT1	1
systemic lupus erythematosus	FUT2	1
systemic lupus erythematosus	FYN	1
systemic lupus erythematosus	GABRP	1
systemic lupus erythematosus	GBP2	1
systemic lupus erythematosus	GCHFR	1
systemic lupus erythematosus	GGT1	1
systemic lupus erythematosus	GIF	1
systemic lupus erythematosus	GPI	1
systemic lupus erythematosus	GPR19	1
systemic lupus erythematosus	MCHR1	1
systemic lupus erythematosus	GPR35	1
systemic lupus erythematosus	GRB2	1
systemic lupus erythematosus	GRN	1
systemic lupus erythematosus	GRM3	1
systemic lupus erythematosus	GTF2I	1
systemic lupus erythematosus	H2AFX	1
systemic lupus erythematosus	HAL	1
systemic lupus erythematosus	HCFC1	1
systemic lupus erythematosus	HCLS1	1
systemic lupus erythematosus	HDAC1	1
systemic lupus erythematosus	HLA-DOA	1
systemic lupus erythematosus	HLA-DRB3	1
systemic lupus erythematosus	HLA-DRB5	1
systemic lupus erythematosus	HLA-L	1
systemic lupus erythematosus	HLX	1
systemic lupus erythematosus	HMGN1	1
systemic lupus erythematosus	HMOX1	1
systemic lupus erythematosus	HNRNPD	1
systemic lupus erythematosus	HP	1
systemic lupus erythematosus	HRAS	1
systemic lupus erythematosus	AGFG1	1
systemic lupus erythematosus	HSPA1L	1
systemic lupus erythematosus	HSP90AB1	1
systemic lupus erythematosus	HSPE1	1
systemic lupus erythematosus	HTR1A	1
systemic lupus erythematosus	HTR4	1
systemic lupus erythematosus	ICA1	1
systemic lupus erythematosus	ICAM3	1
systemic lupus erythematosus	ICAM4	1
systemic lupus erythematosus	IDDM8	1
systemic lupus erythematosus	IFIT3	1
systemic lupus erythematosus	IGF2	1
systemic lupus erythematosus	IGFBP3	1
systemic lupus erythematosus	IGKV@	1
systemic lupus erythematosus	IL1R1	1
systemic lupus erythematosus	IL6R	1
systemic lupus erythematosus	IL7	1
systemic lupus erythematosus	IL7R	1
systemic lupus erythematosus	CXCR2	1
systemic lupus erythematosus	IL10RB	1
systemic lupus erythematosus	IL12A	1
systemic lupus erythematosus	IL12RB1	1
systemic lupus erythematosus	IRF1	1
systemic lupus erythematosus	IRF2	1
systemic lupus erythematosus	ITGA2	1
systemic lupus erythematosus	ITGB3	1
systemic lupus erythematosus	ITPR3	1
systemic lupus erythematosus	KCNA3	1
systemic lupus erythematosus	KDR	1
systemic lupus erythematosus	KIR2DL1	1
systemic lupus erythematosus	KIR2DS1	1
systemic lupus erythematosus	KLK1	1
systemic lupus erythematosus	KLRB1	1
systemic lupus erythematosus	KLRC1	1
systemic lupus erythematosus	KNG1	1
systemic lupus erythematosus	KRT1	1
systemic lupus erythematosus	L1CAM	1
systemic lupus erythematosus	LAIR2	1
systemic lupus erythematosus	LAMC1	1
systemic lupus erythematosus	LAMC2	1
systemic lupus erythematosus	RPSA	1
systemic lupus erythematosus	STMN1	1
systemic lupus erythematosus	LBR	1
systemic lupus erythematosus	LCK	1
systemic lupus erythematosus	LCN2	1
systemic lupus erythematosus	LEPR	1
systemic lupus erythematosus	LGALS1	1
systemic lupus erythematosus	LGALS8	1
systemic lupus erythematosus	LPP	1
systemic lupus erythematosus	LTK	1
systemic lupus erythematosus	LUM	1
systemic lupus erythematosus	LY6E	1
systemic lupus erythematosus	LYZ	1
systemic lupus erythematosus	SMAD3	1
systemic lupus erythematosus	MAGEB2	1
systemic lupus erythematosus	MATN1	1
systemic lupus erythematosus	MBD1	1
systemic lupus erythematosus	MDM2	1
systemic lupus erythematosus	CIITA	1
systemic lupus erythematosus	AFF1	1
systemic lupus erythematosus	FOXO4	1
systemic lupus erythematosus	TRPM1	1
systemic lupus erythematosus	MMP7	1
systemic lupus erythematosus	MMP11	1
systemic lupus erythematosus	MRC1	1
systemic lupus erythematosus	ABCC1	1
systemic lupus erythematosus	MS	1
systemic lupus erythematosus	MSRA	1
systemic lupus erythematosus	MT1A	1
systemic lupus erythematosus	MT1G	1
systemic lupus erythematosus	MT2A	1
systemic lupus erythematosus	ATP6	1
systemic lupus erythematosus	COX2	1
systemic lupus erythematosus	MTR	1
systemic lupus erythematosus	MX1	1
systemic lupus erythematosus	MYD88	1
systemic lupus erythematosus	MYO9B	1
systemic lupus erythematosus	NBN	1
systemic lupus erythematosus	NCL	1
systemic lupus erythematosus	NDUFS4	1
systemic lupus erythematosus	SEPT2	1
systemic lupus erythematosus	NFATC2	1
systemic lupus erythematosus	NFE2	1
systemic lupus erythematosus	NFIL3	1
systemic lupus erythematosus	NGF	1
systemic lupus erythematosus	NOS1	1
systemic lupus erythematosus	NPY	1
systemic lupus erythematosus	NTRK1	1
systemic lupus erythematosus	NUP98	1
systemic lupus erythematosus	OCA2	1
systemic lupus erythematosus	OGG1	1
systemic lupus erythematosus	P2RX7	1
systemic lupus erythematosus	P2RY1	1
systemic lupus erythematosus	PAH	1
systemic lupus erythematosus	SERPINB2	1
systemic lupus erythematosus	PAK3	1
systemic lupus erythematosus	PAPPA	1
systemic lupus erythematosus	PBX2	1
systemic lupus erythematosus	PC	1
systemic lupus erythematosus	PDE3B	1
systemic lupus erythematosus	PDE7A	1
systemic lupus erythematosus	PDGFRA	1
systemic lupus erythematosus	PDGFRB	1
systemic lupus erythematosus	PGK1	1
systemic lupus erythematosus	PIGF	1
systemic lupus erythematosus	PIK3CA	1
systemic lupus erythematosus	PIK3CB	1
systemic lupus erythematosus	PIK3CD	1
systemic lupus erythematosus	PIK3CG	1
systemic lupus erythematosus	PKLR	1
systemic lupus erythematosus	PLA2G1B	1
systemic lupus erythematosus	PLA2G2A	1
systemic lupus erythematosus	PLD2	1
systemic lupus erythematosus	PLG	1
systemic lupus erythematosus	PLSCR1	1
systemic lupus erythematosus	POU2AF1	1
systemic lupus erythematosus	POU4F1	1
systemic lupus erythematosus	POU4F2	1
systemic lupus erythematosus	PRH2	1
systemic lupus erythematosus	PRKAR2B	1
systemic lupus erythematosus	PRKDC	1
systemic lupus erythematosus	PRKG1	1
systemic lupus erythematosus	MAPK3	1
systemic lupus erythematosus	MAP2K1	1
systemic lupus erythematosus	EIF2AK2	1
systemic lupus erythematosus	PRODH	1
systemic lupus erythematosus	PRPS2	1
systemic lupus erythematosus	PRSS1	1
systemic lupus erythematosus	MASP1	1
systemic lupus erythematosus	PRTN3	1
systemic lupus erythematosus	PSMB6	1
systemic lupus erythematosus	PSMB8	1
systemic lupus erythematosus	PSMB9	1
systemic lupus erythematosus	PSMD4	1
systemic lupus erythematosus	PSMD7	1
systemic lupus erythematosus	PTEN	1
systemic lupus erythematosus	PTK2	1
systemic lupus erythematosus	PTPN6	1
systemic lupus erythematosus	PTX3	1
systemic lupus erythematosus	QDPR	1
systemic lupus erythematosus	RAD51B	1
systemic lupus erythematosus	RAG1	1
systemic lupus erythematosus	RANBP2	1
systemic lupus erythematosus	RARRES3	1
systemic lupus erythematosus	RASA1	1
systemic lupus erythematosus	REN	1
systemic lupus erythematosus	RENBP	1
systemic lupus erythematosus	RET	1
systemic lupus erythematosus	RNF5	1
systemic lupus erythematosus	SNORA73A	1
systemic lupus erythematosus	RPS6KB1	1
systemic lupus erythematosus	RREB1	1
systemic lupus erythematosus	RSU1	1
systemic lupus erythematosus	RXRA	1
systemic lupus erythematosus	S100A1	1
systemic lupus erythematosus	S100A8	1
systemic lupus erythematosus	ATXN1	1
systemic lupus erythematosus	CLEC11A	1
systemic lupus erythematosus	SCO1	1
systemic lupus erythematosus	CCL3L1	1
systemic lupus erythematosus	CCL14	1
systemic lupus erythematosus	SELL	1
systemic lupus erythematosus	SELP	1
systemic lupus erythematosus	SFTPD	1
systemic lupus erythematosus	SGK1	1
systemic lupus erythematosus	SKIV2L	1
systemic lupus erythematosus	SLC1A7	1
systemic lupus erythematosus	SLC2A3	1
systemic lupus erythematosus	SLC12A1	1
systemic lupus erythematosus	SMN1	1
systemic lupus erythematosus	SMN2	1
systemic lupus erythematosus	SIGLEC1	1
systemic lupus erythematosus	SNRPB	1
systemic lupus erythematosus	SNRPC	1
systemic lupus erythematosus	SNRPN	1
systemic lupus erythematosus	SOD3	1
systemic lupus erythematosus	SPI1	1
systemic lupus erythematosus	SPTAN1	1
systemic lupus erythematosus	SSRP1	1
systemic lupus erythematosus	STAT2	1
systemic lupus erythematosus	SUOX	1
systemic lupus erythematosus	SUV39H1	1
systemic lupus erythematosus	SYK	1
systemic lupus erythematosus	TCF7	1
systemic lupus erythematosus	ZEB1	1
systemic lupus erythematosus	TCF19	1
systemic lupus erythematosus	TERT	1
systemic lupus erythematosus	TH	1
systemic lupus erythematosus	THBD	1
systemic lupus erythematosus	THY1	1
systemic lupus erythematosus	TIMP1	1
systemic lupus erythematosus	ICAM5	1
systemic lupus erythematosus	TNS1	1
systemic lupus erythematosus	TPMT	1
systemic lupus erythematosus	TPO	1
systemic lupus erythematosus	TPP2	1
systemic lupus erythematosus	TRP-AGG2-5	1
systemic lupus erythematosus	TRPC1	1
systemic lupus erythematosus	TRPC6	1
systemic lupus erythematosus	TYRO3	1
systemic lupus erythematosus	TYROBP	1
systemic lupus erythematosus	UBE2V1	1
systemic lupus erythematosus	SCGB1A1	1
systemic lupus erythematosus	NR1H2	1
systemic lupus erythematosus	VCAM1	1
systemic lupus erythematosus	XBP1	1
systemic lupus erythematosus	YY1	1
systemic lupus erythematosus	YWHAB	1
systemic lupus erythematosus	ZSCAN26	1
systemic lupus erythematosus	ZNF112	1
systemic lupus erythematosus	USP7	1
systemic lupus erythematosus	PRRC2A	1
systemic lupus erythematosus	BAG6	1
systemic lupus erythematosus	GPANK1	1
systemic lupus erythematosus	NELFE	1
systemic lupus erythematosus	LAP	1
systemic lupus erythematosus	AIMP2	1
systemic lupus erythematosus	SHOC2	1
systemic lupus erythematosus	PDHX	1
systemic lupus erythematosus	SMC1A	1
systemic lupus erythematosus	TMEM187	1
systemic lupus erythematosus	PLA2G6	1
systemic lupus erythematosus	NR0B2	1
systemic lupus erythematosus	RECK	1
systemic lupus erythematosus	CAVIN2	1
systemic lupus erythematosus	DHX16	1
systemic lupus erythematosus	DDO	1
systemic lupus erythematosus	API5	1
systemic lupus erythematosus	TNFSF11	1
systemic lupus erythematosus	TP63	1
systemic lupus erythematosus	RNASET2	1
systemic lupus erythematosus	OASL	1
systemic lupus erythematosus	ABCC3	1
systemic lupus erythematosus	TNFRSF25	1
systemic lupus erythematosus	TNFSF10	1
systemic lupus erythematosus	TNFRSF14	1
systemic lupus erythematosus	TNFRSF18	1
systemic lupus erythematosus	TNFRSF10B	1
systemic lupus erythematosus	IL18R1	1
systemic lupus erythematosus	CD84	1
systemic lupus erythematosus	SOCS2	1
systemic lupus erythematosus	PROM1	1
systemic lupus erythematosus	CDK5R1	1
systemic lupus erythematosus	STK19	1
systemic lupus erythematosus	MTMR3	1
systemic lupus erythematosus	SNURF	1
systemic lupus erythematosus	SOCS3	1
systemic lupus erythematosus	CLDN10	1
systemic lupus erythematosus	SYNGR1	1
systemic lupus erythematosus	OSMR	1
systemic lupus erythematosus	ARHGEF2	1
systemic lupus erythematosus	MTA2	1
systemic lupus erythematosus	MSC	1
systemic lupus erythematosus	PDLIM7	1
systemic lupus erythematosus	MED14	1
systemic lupus erythematosus	CD83	1
systemic lupus erythematosus	CD163	1
systemic lupus erythematosus	GRAP2	1
systemic lupus erythematosus	TMPRSS11D	1
systemic lupus erythematosus	NCR2	1
systemic lupus erythematosus	AIM2	1
systemic lupus erythematosus	GDF15	1
systemic lupus erythematosus	KLK4	1
systemic lupus erythematosus	ISG15	1
systemic lupus erythematosus	IKBKE	1
systemic lupus erythematosus	RIMS2	1
systemic lupus erythematosus	DCAF1	1
systemic lupus erythematosus	RAPGEF5	1
systemic lupus erythematosus	BMS1	1
systemic lupus erythematosus	DDX46	1
systemic lupus erythematosus	RABGAP1L	1
systemic lupus erythematosus	BCL2L11	1
systemic lupus erythematosus	NR1H3	1
systemic lupus erythematosus	EBI3	1
systemic lupus erythematosus	RABEPK	1
systemic lupus erythematosus	HCG9	1
systemic lupus erythematosus	LANCL1	1
systemic lupus erythematosus	TLR6	1
systemic lupus erythematosus	TUBA1B	1
systemic lupus erythematosus	IRF9	1
systemic lupus erythematosus	TRIM38	1
systemic lupus erythematosus	PROCR	1
systemic lupus erythematosus	IFI44	1
systemic lupus erythematosus	CXCL13	1
systemic lupus erythematosus	AHSA1	1
systemic lupus erythematosus	B3GNT2	1
systemic lupus erythematosus	CCR9	1
systemic lupus erythematosus	HCP5	1
systemic lupus erythematosus	CFHR4	1
systemic lupus erythematosus	CFHR3	1
systemic lupus erythematosus	EHMT2	1
systemic lupus erythematosus	RALBP1	1
systemic lupus erythematosus	IFI44L	1
systemic lupus erythematosus	EBNA1BP2	1
systemic lupus erythematosus	YWHAQ	1
systemic lupus erythematosus	SDS	1
systemic lupus erythematosus	LILRB4	1
systemic lupus erythematosus	LILRA3	1
systemic lupus erythematosus	LILRA2	1
systemic lupus erythematosus	TRIM31	1
systemic lupus erythematosus	BTN2A1	1
systemic lupus erythematosus	SLC2A6	1
systemic lupus erythematosus	ATXN2L	1
systemic lupus erythematosus	PLA2R1	1
systemic lupus erythematosus	DKK1	1
systemic lupus erythematosus	FNBP1	1
systemic lupus erythematosus	NMNAT2	1
systemic lupus erythematosus	TBC1D9	1
systemic lupus erythematosus	PHLDB1	1
systemic lupus erythematosus	ADGRL2	1
systemic lupus erythematosus	ICOSLG	1
systemic lupus erythematosus	ZNF629	1
systemic lupus erythematosus	COTL1	1
systemic lupus erythematosus	KCNH4	1
systemic lupus erythematosus	CRB1	1
systemic lupus erythematosus	BRD4	1
systemic lupus erythematosus	SEC14L2	1
systemic lupus erythematosus	DDX58	1
systemic lupus erythematosus	QPCT	1
systemic lupus erythematosus	PRDX5	1
systemic lupus erythematosus	RNF19A	1
systemic lupus erythematosus	RAB11FIP5	1
systemic lupus erythematosus	POLDIP2	1
systemic lupus erythematosus	ERAL1	1
systemic lupus erythematosus	FOXD3	1
systemic lupus erythematosus	LAT	1
systemic lupus erythematosus	DKK3	1
systemic lupus erythematosus	IL17B	1
systemic lupus erythematosus	PDCD4	1
systemic lupus erythematosus	RBMX	1
systemic lupus erythematosus	IGHV3-7	1
systemic lupus erythematosus	DLL1	1
systemic lupus erythematosus	IGKV3-20	1
systemic lupus erythematosus	C1GALT1C1	1
systemic lupus erythematosus	PYCARD	1
systemic lupus erythematosus	ERVW-1	1
systemic lupus erythematosus	GAL	1
systemic lupus erythematosus	LINC00328	1
systemic lupus erythematosus	EGFL7	1
systemic lupus erythematosus	NIN	1
systemic lupus erythematosus	IGF2-AS	1
systemic lupus erythematosus	NT5C3A	1
systemic lupus erythematosus	TNFRSF12A	1
systemic lupus erythematosus	TAOK3	1
systemic lupus erythematosus	ISYNA1	1
systemic lupus erythematosus	NCKIPSD	1
systemic lupus erythematosus	GDE1	1
systemic lupus erythematosus	KLF13	1
systemic lupus erythematosus	ACSL5	1
systemic lupus erythematosus	MBD3	1
systemic lupus erythematosus	TREM1	1
systemic lupus erythematosus	AHI1	1
systemic lupus erythematosus	ATG16L1	1
systemic lupus erythematosus	TRIM68	1
systemic lupus erythematosus	RBM23	1
systemic lupus erythematosus	NADSYN1	1
systemic lupus erythematosus	DRAM1	1
systemic lupus erythematosus	GIMAP5	1
systemic lupus erythematosus	CHST12	1
systemic lupus erythematosus	PLXNA3	1
systemic lupus erythematosus	NLRP2	1
systemic lupus erythematosus	ATF7IP	1
systemic lupus erythematosus	ZNF253	1
systemic lupus erythematosus	RETN	1
systemic lupus erythematosus	SLC12A9	1
systemic lupus erythematosus	ACKR3	1
systemic lupus erythematosus	AVEN	1
systemic lupus erythematosus	CAMK1D	1
systemic lupus erythematosus	KIR2DL5A	1
systemic lupus erythematosus	AICDA	1
systemic lupus erythematosus	ABHD6	1
systemic lupus erythematosus	KIDINS220	1
systemic lupus erythematosus	MAVS	1
systemic lupus erythematosus	COG6	1
systemic lupus erythematosus	SEMA6A	1
systemic lupus erythematosus	MKL1	1
systemic lupus erythematosus	HAMP	1
systemic lupus erythematosus	ZNF410	1
systemic lupus erythematosus	CXCL16	1
systemic lupus erythematosus	NLRC4	1
systemic lupus erythematosus	HIVEP3	1
systemic lupus erythematosus	SIGIRR	1
systemic lupus erythematosus	HRH4	1
systemic lupus erythematosus	C12orf10	1
systemic lupus erythematosus	GAS5	1
systemic lupus erythematosus	GPSM3	1
systemic lupus erythematosus	SMOC2	1
systemic lupus erythematosus	ERAP2	1
systemic lupus erythematosus	CARD9	1
systemic lupus erythematosus	ROBO3	1
systemic lupus erythematosus	ZSCAN31	1
systemic lupus erythematosus	CLEC7A	1
systemic lupus erythematosus	SLEB3	1
systemic lupus erythematosus	C6orf106	1
systemic lupus erythematosus	P2RY12	1
systemic lupus erythematosus	VKORC1	1
systemic lupus erythematosus	TNFAIP8L2	1
systemic lupus erythematosus	CENPU	1
systemic lupus erythematosus	ANKRD55	1
systemic lupus erythematosus	KIAA0319L	1
systemic lupus erythematosus	SCD5	1
systemic lupus erythematosus	NAA25	1
systemic lupus erythematosus	ZC3H12A	1
systemic lupus erythematosus	CXorf21	1
systemic lupus erythematosus	SCUBE1	1
systemic lupus erythematosus	PDCD1LG2	1
systemic lupus erythematosus	VWA7	1
systemic lupus erythematosus	LY6G6C	1
systemic lupus erythematosus	ZNF436	1
systemic lupus erythematosus	RSPH6A	1
systemic lupus erythematosus	LBH	1
systemic lupus erythematosus	OR5V1	1
systemic lupus erythematosus	DOCK8	1
systemic lupus erythematosus	OR12D3	1
systemic lupus erythematosus	RASSF5	1
systemic lupus erythematosus	FAM167A-AS1	1
systemic lupus erythematosus	LRMDA	1
systemic lupus erythematosus	RPAIN	1
systemic lupus erythematosus	PGBD1	1
systemic lupus erythematosus	TRIM63	1
systemic lupus erythematosus	UBASH3B	1
systemic lupus erythematosus	TSLP	1
systemic lupus erythematosus	GGTLC1	1
systemic lupus erythematosus	DNER	1
systemic lupus erythematosus	PRRT2	1
systemic lupus erythematosus	CDCA5	1
systemic lupus erythematosus	DBA2	1
systemic lupus erythematosus	TIRAP	1
systemic lupus erythematosus	CGAS	1
systemic lupus erythematosus	SLC5A11	1
systemic lupus erythematosus	LRRK2	1
systemic lupus erythematosus	SPPL3	1
systemic lupus erythematosus	LRR1	1
systemic lupus erythematosus	EARS2	1
systemic lupus erythematosus	KCNH8	1
systemic lupus erythematosus	TRIM69	1
systemic lupus erythematosus	OR2AG1	1
systemic lupus erythematosus	SLC2A14	1
systemic lupus erythematosus	ZFP90	1
systemic lupus erythematosus	RBFOX3	1
systemic lupus erythematosus	TICAM1	1
systemic lupus erythematosus	ZNF569	1
systemic lupus erythematosus	BTLA	1
systemic lupus erythematosus	MDGA2	1
systemic lupus erythematosus	PSORS1C1	1
systemic lupus erythematosus	NUDT10	1
systemic lupus erythematosus	PPP1R18	1
systemic lupus erythematosus	CRYGEP	1
systemic lupus erythematosus	SAMD9L	1
systemic lupus erythematosus	ARMC3	1
systemic lupus erythematosus	RTKN2	1
systemic lupus erythematosus	LINC00305	1
systemic lupus erythematosus	VAMAS6	1
systemic lupus erythematosus	IFNL1	1
systemic lupus erythematosus	OR10A4	1
systemic lupus erythematosus	FAM98B	1
systemic lupus erythematosus	LAMA1	1
systemic lupus erythematosus	LINC01924	1
systemic lupus erythematosus	ZNF763	1
systemic lupus erythematosus	TREML4	1
systemic lupus erythematosus	XKR6	1
systemic lupus erythematosus	LURAP1L	1
systemic lupus erythematosus	ARMH1	1
systemic lupus erythematosus	TMEM173	1
systemic lupus erythematosus	TSPAN33	1
systemic lupus erythematosus	FCRL6	1
systemic lupus erythematosus	LINC01193	1
systemic lupus erythematosus	LCE3B	1
systemic lupus erythematosus	LCE3C	1
systemic lupus erythematosus	USP17L2	1
systemic lupus erythematosus	SUMO4	1
systemic lupus erythematosus	TMEM189	1
systemic lupus erythematosus	TMEM189-UBE2V1	1
systemic lupus erythematosus	USP17L9P	1
systemic lupus erythematosus	PCNX3	1
systemic lupus erythematosus	LINC00243	1
systemic lupus erythematosus	MIR126	1
systemic lupus erythematosus	MIR145	1
systemic lupus erythematosus	MIR181A2	1
systemic lupus erythematosus	MIR196A1	1
systemic lupus erythematosus	MIR19B1	1
systemic lupus erythematosus	MIR210	1
systemic lupus erythematosus	MIR22	1
systemic lupus erythematosus	MIR223	1
systemic lupus erythematosus	MIR224	1
systemic lupus erythematosus	MIR23B	1
systemic lupus erythematosus	MIR25	1
systemic lupus erythematosus	MIR29B1	1
systemic lupus erythematosus	MIR29B2	1
systemic lupus erythematosus	MIR30A	1
systemic lupus erythematosus	MIR31	1
systemic lupus erythematosus	MIR17HG	1
systemic lupus erythematosus	TNFSF12-TNFSF13	1
systemic lupus erythematosus	HCG15	1
systemic lupus erythematosus	HCG18	1
systemic lupus erythematosus	HCG17	1
systemic lupus erythematosus	C5orf56	1
systemic lupus erythematosus	MIR302D	1
systemic lupus erythematosus	MIR326	1
systemic lupus erythematosus	LRRC18	1
systemic lupus erythematosus	NBDY	1
systemic lupus erythematosus	KIR2DL5B	1
systemic lupus erythematosus	HNP1	1
systemic lupus erythematosus	MIR410	1
systemic lupus erythematosus	DEFA1A3	1
systemic lupus erythematosus	MIR483	1
systemic lupus erythematosus	FABP9	1
systemic lupus erythematosus	GGTLC5P	1
systemic lupus erythematosus	MIR629	1
systemic lupus erythematosus	INS-IGF2	1
systemic lupus erythematosus	GGTLC3	1
systemic lupus erythematosus	DEFA1B	1
systemic lupus erythematosus	USP17L24	1
systemic lupus erythematosus	USP17L25	1
systemic lupus erythematosus	USP17L26	1
systemic lupus erythematosus	USP17L27	1
systemic lupus erythematosus	USP17L28	1
systemic lupus erythematosus	USP17L29	1
systemic lupus erythematosus	USP17L30	1
systemic lupus erythematosus	GGT2	1
systemic lupus erythematosus	CCR2	1
systemic lupus erythematosus	GGTLC4P	1
systemic lupus erythematosus	MIR766	1
systemic lupus erythematosus	PSS	1
systemic lupus erythematosus	SIGLEC14	1
systemic lupus erythematosus	HOTAIR	1
systemic lupus erythematosus	MIR873	1
systemic lupus erythematosus	SLC2A3P1	1
systemic lupus erythematosus	C20orf181	1
systemic lupus erythematosus	KIR2DS2	1
systemic lupus erythematosus	TTC34	1
systemic lupus erythematosus	MIR1279	1
systemic lupus erythematosus	MIR3148	1
systemic lupus erythematosus	ERVK-15	1
systemic lupus erythematosus	DGUOK-AS1	1
systemic lupus erythematosus	IL21-AS1	1
systemic lupus erythematosus	LINC01250	1
systemic lupus erythematosus	IL12A-AS1	1
systemic lupus erythematosus	LURAP1L-AS1	1
systemic lupus erythematosus	THRIL	1
systemic lupus erythematosus	HCG21	1
systemic lupus erythematosus	LOC102723996	1
systemic lupus erythematosus	LOC102724197	1
systemic lupus erythematosus	TRIM31-AS1	1
systemic lupus erythematosus	LOC105369230	1
systemic lupus erythematosus	UPK3B	1

## Sheet: SUPPLEMENTARY TABLE 2
Herb name 1	Herb name 2	Ingredients	Molecular weight
Periostracum Cicadae	Chantui	Protocatechuic Acid	154.13
Periostracum Cicadae	Chantui	Protocatechualdehyde	138.13
Periostracum Cicadae	Chantui	N-[(E)-2-[(2R,3S)-3-Acetamido-2-(3,4-Dihydroxyphenyl)-2,3-Dihydro-1,4-Benzodioxin-7-Yl]Vinyl]Acetamide	384.42
Periostracum Cicadae	Chantui	N-[(2S,3R)-7-(2-Acetamidoethyl)-3-(3,4-Dihydroxyphenyl)-2,3-Dihydro-1,4-Benzodioxin-2-Yl]Acetamide	386.44
Periostracum Cicadae	Chantui	N-[(2R,3S)-7-(2-Acetamidoethyl)-2-(3,4-Dihydroxyphenyl)-2,3-Dihydro-1,4-Benzodioxin-3-Yl]Acetamide	386.44
Periostracum Cicadae	Chantui	N-Acetyldopamine	195.24
Periostracum Cicadae	Chantui	(3Z)-3-(2-Amino-4,6-Dioxo-5,8-Dihydro-1H-Pteridin-7-Ylidene)-2-Oxopropanoic Acid	265.21
Periostracum Cicadae	Chantui	Ranachrome 4	179.16
Radix Paeoniae Rubra	Chishao	Palmitic Acid	256.48
Radix Paeoniae Rubra	Chishao	Pyg	126.12
Radix Paeoniae Rubra	Chishao	Vanillic Acid	168.16
Radix Paeoniae Rubra	Chishao	Eic	280.5
Radix Paeoniae Rubra	Chishao	Box	121.12
Radix Paeoniae Rubra	Chishao	Sitogluside	576.95
Radix Paeoniae Rubra	Chishao	Beta-Sitosterol	414.79
Radix Paeoniae Rubra	Chishao	Amyrin	426.8
Radix Paeoniae Rubra	Chishao	Stigmasterol	412.77
Radix Paeoniae Rubra	Chishao	16844-71-6	428.82
Radix Paeoniae Rubra	Chishao	Friedelin	426.8
Radix Paeoniae Rubra	Chishao	3,4,5-Trihydroxybenzoic Acid	170.13
Radix Paeoniae Rubra	Chishao	Arbutin	272.28
Radix Paeoniae Rubra	Chishao	Hydroquinone	110.12
Radix Paeoniae Rubra	Chishao	Paeonol	166.19
Radix Paeoniae Rubra	Chishao	Ellagic Acid	302.2
Radix Paeoniae Rubra	Chishao	Salicylic Acid	138.13
Radix Paeoniae Rubra	Chishao	Methylgallate	184.16
Radix Paeoniae Rubra	Chishao	Progallin A	198.19
Radix Paeoniae Rubra	Chishao	Paeoniflorgenone	318.35
Radix Paeoniae Rubra	Chishao	Lactiflorin	462.49
Radix Paeoniae Rubra	Chishao	Paeoniflorin	480.51
Radix Paeoniae Rubra	Chishao	Paeoniflorin_Qt	318.35
Radix Paeoniae Rubra	Chishao	Galloylpaeoniflorin	632.62
Radix Paeoniae Rubra	Chishao	Baicalein	270.25
Radix Paeoniae Rubra	Chishao	Baicalin	446.39
Radix Paeoniae Rubra	Chishao	Paeonolide	460.48
Radix Paeoniae Rubra	Chishao	Spinasterol	412.77
Radix Paeoniae Rubra	Chishao	Oxypaeoniflorin_Qt	334.35
Radix Paeoniae Rubra	Chishao	2-(6-Carboxy-2,3,4-Trihydroxyphenyl)-3,4,5-Trihydroxybenzoic Acid	338.24
Radix Paeoniae Rubra	Chishao	Peonidin	301.29
Radix Paeoniae Rubra	Chishao	Pedunculagin	784.57
Radix Paeoniae Rubra	Chishao	(1S,2S,4R)-Trans-2-Hydroxy-1,8-Cineole-B-D-Glucopyranoside	332.44
Radix Paeoniae Rubra	Chishao	60761-00-4	170.28
Radix Paeoniae Rubra	Chishao	(2R,3R)-4-Methoxyl-Distylin	318.3
Radix Paeoniae Rubra	Chishao	1-O-Beta-D-Glucopyranosyl-8-O-Benzoylpaeonisuffrone	464.51
Radix Paeoniae Rubra	Chishao	1-O-Beta-D-Glucopyranosyl-8-O-Benzoylpaeonisuffrone_Qt	302.35
Radix Paeoniae Rubra	Chishao	1-O-Beta-D-Glucopyranosylpaeonisuffrone	494.54
Radix Paeoniae Rubra	Chishao	1-O-Beta-D-Glucopyranosylpaeonisuffrone_Qt	332.38
Radix Paeoniae Rubra	Chishao	2-[(2R,5R,6R)-6,10-Dimethylspiro[4.5]Dec-9-En-2-Yl]Propan-2-Ol	222.41
Radix Paeoniae Rubra	Chishao	Stigmast-7-En-3-Ol	414.79
Radix Paeoniae Rubra	Chishao	2-Methoxy-5-(E)-Propenyl-Phenol-Beta-Vicianoside	458.51
Radix Paeoniae Rubra	Chishao	2-Methoxy-5-[(Z)-Prop-1-Enyl]Phenol	164.22
Radix Paeoniae Rubra	Chishao	Paeonioflorin	480.51
Radix Paeoniae Rubra	Chishao	Benzoyl Paeoniflorin	584.62
Radix Paeoniae Rubra	Chishao	Albiflorin	480.51
Radix Paeoniae Rubra	Chishao	Albiflorin_Qt	318.35
Radix Paeoniae Rubra	Chishao	Oxypaeoniflorin	496.51
Radix Paeoniae Rubra	Chishao	4-Ethyl-Paeoniflorin	494.54
Radix Paeoniae Rubra	Chishao	4-Ethyl-Paeoniflorin_Qt	332.38
Radix Paeoniae Rubra	Chishao	4-O-Galloylalbiflorin	632.62
Radix Paeoniae Rubra	Chishao	4-O-Galloylalbiflorin_Qt	470.46
Radix Paeoniae Rubra	Chishao	4-O-Methyl-Paeoniflorin	494.54
Radix Paeoniae Rubra	Chishao	4-O-Methyl-Paeoniflorin_Qt	332.38
Radix Paeoniae Rubra	Chishao	8-Debenzoylpaeonidanin	390.43
Radix Paeoniae Rubra	Chishao	8-Debenzoylpaeonidanin_Qt	228.27
Radix Paeoniae Rubra	Chishao	Paeoniflorigenone	318.35
Radix Paeoniae Rubra	Chishao	9-Ethyl-Neo-Paeoniaflorin A	496.56
Radix Paeoniae Rubra	Chishao	9-Ethyl-Neo-Paeoniaflorin A_Qt	334.4
Radix Paeoniae Rubra	Chishao	Eugeniin	938.7
Radix Paeoniae Rubra	Chishao	Lactiflorin_Qt	318.35
Radix Paeoniae Rubra	Chishao	Trans-.Beta.-Terpinyl Benzoate	258.39
Radix Paeoniae Rubra	Chishao	Galloylpaeoniflorine	632.62
Radix Paeoniae Rubra	Chishao	Galloylpaeoniflorine_Qt 2	318.35
Radix Paeoniae Rubra	Chishao	Isobenzoylpaeoniflorin	584.62
Radix Paeoniae Rubra	Chishao	Paeonin,A	372.41
Radix Paeoniae Rubra	Chishao	Paeonin,A_Qt	210.25
Radix Paeoniae Rubra	Chishao	Paeonin,B	358.38
Radix Paeoniae Rubra	Chishao	Paeonin,B_Qt	196.22
Radix Paeoniae Rubra	Chishao	Paeonin,C	372.41
Radix Paeoniae Rubra	Chishao	Paeonin,C_Qt	210.25
Radix Paeoniae Rubra	Chishao	Pentagalloylglucose	940.72
Radix Paeoniae Rubra	Chishao	3-Epi-Beta-Sitosterol	414.79
Radix Paeoniae Rubra	Chishao	Cianidanol	290.29
Radix Paeoniae Rubra	Chishao	Zinc15211904	318.35
Radix et Rhizoma Rhei	Dahuang	(-)-Catechin	290.29
Radix et Rhizoma Rhei	Dahuang	Succinic Acid	118.1
Radix et Rhizoma Rhei	Dahuang	Beta-Sitosterol	414.79
Radix et Rhizoma Rhei	Dahuang	Docosanoate	340.66
Radix et Rhizoma Rhei	Dahuang	Aloe-Emodin	270.25
Radix et Rhizoma Rhei	Dahuang	Emodin	270.25
Radix et Rhizoma Rhei	Dahuang	Physcion	284.28
Radix et Rhizoma Rhei	Dahuang	3,4,5-Trihydroxybenzoic Acid	170.13
Radix et Rhizoma Rhei	Dahuang	Gallic Acid-3-O-(6'-O-Galloyl)-Glucoside	484.4
Radix et Rhizoma Rhei	Dahuang	O-Acetyltoluene	134.19
Radix et Rhizoma Rhei	Dahuang	Cis-Zimtsaeure	148.17
Radix et Rhizoma Rhei	Dahuang	Citric Acid	192.14
Radix et Rhizoma Rhei	Dahuang	Crysophanol	254.25
Radix et Rhizoma Rhei	Dahuang	Mae	116.08
Radix et Rhizoma Rhei	Dahuang	Oxl	90.04
Radix et Rhizoma Rhei	Dahuang	Β-Sitosterol	386.73
Radix et Rhizoma Rhei	Dahuang	(+)-Catechin-Pentaacetate	500.49
Radix et Rhizoma Rhei	Dahuang	(-)-Epicatechin-Pentaacetate	500.49
Radix et Rhizoma Rhei	Dahuang	2-Cinnamoyl-Glucose	310.33
Radix et Rhizoma Rhei	Dahuang	2-Methyl Cardol	330.56
Radix et Rhizoma Rhei	Dahuang	2-Methyl-5-Carboxymethyl-7-Hydroxychromanone	236.24
Radix et Rhizoma Rhei	Dahuang	Eupatin	360.34
Radix et Rhizoma Rhei	Dahuang	3,5-Di-O-Galloyl-4-O-Digalloylquinic Acid	800.63
Radix et Rhizoma Rhei	Dahuang	3-Carboxy-4-Hydroxy-Phenoxy Glucoside	316.29
Radix et Rhizoma Rhei	Dahuang	3-Hydroxy-25-Norfriedel-3,1(10)-Dien-2-One-30-Oic Acid	454.71
Radix et Rhizoma Rhei	Dahuang	5-Acetyl-7-Hydroxy-2-Methyl-Chromone	218.22
Radix et Rhizoma Rhei	Dahuang	5-Carboxy-7-Hydroxy-2-Methyl-Benzopyran-Gamma-One	220.19
Radix et Rhizoma Rhei	Dahuang	Aloeemodin-Omega-O-Beta-D-Glucopyranoside	432.41
Radix et Rhizoma Rhei	Dahuang	Tpbo	146.2
Radix et Rhizoma Rhei	Dahuang	Anthraglycoside B	432.41
Radix et Rhizoma Rhei	Dahuang	Chrysophanol Glucoside	416.41
Radix et Rhizoma Rhei	Dahuang	Chrysophanol-8-O-Beta-D-(6'-O-Galloyl)-Glucopyranoside	568.52
Radix et Rhizoma Rhei	Dahuang	Emodin-6-Glucoside	432.41
Radix et Rhizoma Rhei	Dahuang	Gallic Acid-4-O-(6'-O-Galloyl)-Glucoside	484.4
Radix et Rhizoma Rhei	Dahuang	Gallocatechin	306.29
Radix et Rhizoma Rhei	Dahuang	[(2R,3R,4S,5R,6R)-3,5-Dihydroxy-2-(3,4,5-Trihydroxybenzoyl)Oxy-6-[(3,4,5-Trihydroxybenzoyl)Oxymethyl]Oxan-4-Yl] 3,4,5-Trihydroxybenzoate	636.51
Radix et Rhizoma Rhei	Dahuang	Mutatochrome	552.96
Radix et Rhizoma Rhei	Dahuang	Palmidin B	494.52
Radix et Rhizoma Rhei	Dahuang	Palmidin C	494.52
Radix et Rhizoma Rhei	Dahuang	Barolub	807.49
Radix et Rhizoma Rhei	Dahuang	1,8-Dihydroxy-3-Methoxy-2,6-Dimethyl-9,10-Anthraquinone	298.31
Radix et Rhizoma Rhei	Dahuang	Physcion-8-O-Beta-D-Glucopyranoside	462.44
Radix et Rhizoma Rhei	Dahuang	Physcion-9-O-Beta-D-Glucopyranoside_Qt	300.28
Radix et Rhizoma Rhei	Dahuang	Procyanidin B-5,3'-O-Gallate	730.67
Radix et Rhizoma Rhei	Dahuang	Zinc04081604	314.51
Radix et Rhizoma Rhei	Dahuang	5-[(Z)-2-(3-Hydroxy-4-Methoxy-Phenyl)Vinyl]Resorcinol	258.29
Radix et Rhizoma Rhei	Dahuang	1-Cinnamoyl-3-Hydroxy-11-Methoxymeliacarpinin	696.81
Radix et Rhizoma Rhei	Dahuang	Rhapontisterone	496.71
Radix et Rhizoma Rhei	Dahuang	Rheidin B	508.5
Radix et Rhizoma Rhei	Dahuang	Rheidin C	538.53
Radix et Rhizoma Rhei	Dahuang	Rhein Diglucoside	608.55
Radix et Rhizoma Rhei	Dahuang	Rhein	284.23
Radix et Rhizoma Rhei	Dahuang	Rheinoside A	610.57
Radix et Rhizoma Rhei	Dahuang	Rheinoside A_Qt	448.41
Radix et Rhizoma Rhei	Dahuang	Rheumin	276.26
Radix et Rhizoma Rhei	Dahuang	Sennidin C	524.5
Radix et Rhizoma Rhei	Dahuang	(9S)-9-[(9R)-2-Carboxy-4,5-Dihydroxy-10-Oxo-9H-Anthracen-9-Yl]-4,5-Dihydroxy-10-Oxo-9H-Anthracene-2-Carboxylic Acid	538.48
Radix et Rhizoma Rhei	Dahuang	Sennoside C	848.82
Radix et Rhizoma Rhei	Dahuang	Sennoside E_Qt	524.5
Radix et Rhizoma Rhei	Dahuang	Sennoside E	920.84
Radix et Rhizoma Rhei	Dahuang	Serotonin	176.24
Radix et Rhizoma Rhei	Dahuang	Torachrysone-8-O-Beta-D-(6'-Oxayl)-Glucoside	480.46
Radix et Rhizoma Rhei	Dahuang	Toralactone	272.27
Radix et Rhizoma Rhei	Dahuang	[Epicatechin-(48)]5-Epicatechin	1727.69
Radix et Rhizoma Rhei	Dahuang	[(2R,3S,4S,5R,6S)-6-[4-[(Z)-2-(3,5-Dihydroxyphenyl)Ethenyl]Phenoxy]-3,4,5-Trihydroxyoxan-2-Yl]Methyl 3,4,5-Trihydroxybenzoate	542.53
Radix et Rhizoma Rhei	Dahuang	Pit	244.26
Radix et Rhizoma Rhei	Dahuang	1-O-Galloyl-Glycerol	244.22
Radix et Rhizoma Rhei	Dahuang	Laccaic Acid D	300.23
Radix et Rhizoma Rhei	Dahuang	Rheosmin	164.22
Radix et Rhizoma Rhei	Dahuang	Emodin-1-O-Beta-D-Glucopyranoside	432.41
Radix et Rhizoma Rhei	Dahuang	Physcione	284.28
Radix et Rhizoma Rhei	Dahuang	Sennoside B	862.8
Radix et Rhizoma Rhei	Dahuang	1-O-Galloylpedunculagin	936.68
Radix et Rhizoma Rhei	Dahuang	Sennoside D	848.82
Radix et Rhizoma Rhei	Dahuang	Sennoside D_Qt	524.5
Radix et Rhizoma Rhei	Dahuang	Strumaroside	562.92
Radix et Rhizoma Rhei	Dahuang	Cinnamic Acid	148.17
Radix et Rhizoma Rhei	Dahuang	Daucosterol	548.89
Radix et Rhizoma Rhei	Dahuang	Daucosterol_Qt	386.73
Radix et Rhizoma Rhei	Dahuang	Aloeemodin	272.27
Radix et Rhizoma Rhei	Dahuang	Dmr	134.1
Radix et Rhizoma Rhei	Dahuang	10Beta-Hydroxy-6Beta-Isobutyrylfuranoeremophilane	320.47
Radix et Rhizoma Rhei	Dahuang	Dla	90.09
Radix et Rhizoma Rhei	Dahuang	Rhapontin	406.42
Radix et Rhizoma Rhei	Dahuang	Palmidin A	510.52
Radix et Rhizoma Rhei	Dahuang	Glycerite	1697.33
Radix et Rhizoma Rhei	Dahuang	2,3-Digalloylglucose	484.4
Radix et Rhizoma Rhei	Dahuang	Rheochrysin	446.44
Radix et Rhizoma Rhei	Dahuang	Sennoside A	862.8
Radix et Rhizoma Rhei	Dahuang	Emodinanthrone	256.27
Radix et Rhizoma Rhei	Dahuang	Beta-Glucogallin	332.29
Radix et Rhizoma Rhei	Dahuang	Physcion Diglucoside	608.6
Radix Angelicae Sinensis	Danggui	Hemo-Sol	136.26
Radix Angelicae Sinensis	Danggui	Beta-Selinene	204.39
Radix Angelicae Sinensis	Danggui	Scopoletol	192.18
Radix Angelicae Sinensis	Danggui	Palmitic Acid	256.48
Radix Angelicae Sinensis	Danggui	Nonanal	142.27
Radix Angelicae Sinensis	Danggui	Cymol	134.24
Radix Angelicae Sinensis	Danggui	Decanal	156.3
Radix Angelicae Sinensis	Danggui	(-)-Alpha-Pinene	136.26
Radix Angelicae Sinensis	Danggui	Beta-Chamigrene	204.39
Radix Angelicae Sinensis	Danggui	Myrcene	136.26
Radix Angelicae Sinensis	Danggui	Safrol	162.2
Radix Angelicae Sinensis	Danggui	P-Ocimene	136.26
Radix Angelicae Sinensis	Danggui	Moslene	136.26
Radix Angelicae Sinensis	Danggui	Isoeugenol	164.22
Radix Angelicae Sinensis	Danggui	()-Alpha-Terpineol	154.28
Radix Angelicae Sinensis	Danggui	O-Thymol	150.24
Radix Angelicae Sinensis	Danggui	Chebi:7	136.26
Radix Angelicae Sinensis	Danggui	Succinic Acid	118.1
Radix Angelicae Sinensis	Danggui	Sitogluside	576.95
Radix Angelicae Sinensis	Danggui	Beta-Sitosterol	414.79
Radix Angelicae Sinensis	Danggui	Fer	194.2
Radix Angelicae Sinensis	Danggui	D-Galacturonic Acid, Homopolymer	194.16
Radix Angelicae Sinensis	Danggui	Nicotinic Acid	123.12
Radix Angelicae Sinensis	Danggui	Stigmasterol	412.77
Radix Angelicae Sinensis	Danggui	Eucarvone	150.24
Radix Angelicae Sinensis	Danggui	Farnesene	204.39
Radix Angelicae Sinensis	Danggui	(1S,4Ar,8Ar)-1-Isopropyl-7-Methyl-4-Methylene-2,3,4A,5,6,8A-Hexahydro-1H-Naphthalene	204.39
Radix Angelicae Sinensis	Danggui	Vanillin	152.16
Radix Angelicae Sinensis	Danggui	Wln: Vh6	114.21
Radix Angelicae Sinensis	Danggui	Dodekan	170.38
Radix Angelicae Sinensis	Danggui	Bergamotene	204.39
Radix Angelicae Sinensis	Danggui	Cuminal	148.22
Radix Angelicae Sinensis	Danggui	Loxanol V	214.44
Radix Angelicae Sinensis	Danggui	Tridecylene	182.39
Radix Angelicae Sinensis	Danggui	80-57-9	150.24
Radix Angelicae Sinensis	Danggui	Usaf Hc-1	202.28
Radix Angelicae Sinensis	Danggui	O-Acetyl-P-Cresol	150.19
Radix Angelicae Sinensis	Danggui	Azelex	188.25
Radix Angelicae Sinensis	Danggui	(+)-Ledol	222.41
Radix Angelicae Sinensis	Danggui	Hypnon	120.16
Radix Angelicae Sinensis	Danggui	Non	172.3
Radix Angelicae Sinensis	Danggui	Adenine	135.15
Radix Angelicae Sinensis	Danggui	()-Cuparene	202.37
Radix Angelicae Sinensis	Danggui	Cis-Thujopsene	204.39
Radix Angelicae Sinensis	Danggui	3-Butylidene-7-Hydroxyphthalide	204.24
Radix Angelicae Sinensis	Danggui	Levistolid A	380.52
Radix Angelicae Sinensis	Danggui	Allocymene	136.26
Radix Angelicae Sinensis	Danggui	Bdph	188.24
Radix Angelicae Sinensis	Danggui	Senkyunolide-C	204.24
Radix Angelicae Sinensis	Danggui	Senkyunolide-D	222.26
Radix Angelicae Sinensis	Danggui	Senkyunolide-E	204.24
Radix Angelicae Sinensis	Danggui	4-Octanone	128.24
Radix Angelicae Sinensis	Danggui	(6R)-6-Butylcyclohepta-1,4-Diene	150.29
Radix Angelicae Sinensis	Danggui	Methylbutenol	86.15
Radix Angelicae Sinensis	Danggui	Pcr	108.15
Radix Angelicae Sinensis	Danggui	(4S)-1-Methyl-4-(6-Methylhepta-1,5-Dien-2-Yl)Cyclohexene	204.39
Radix Angelicae Sinensis	Danggui	Guasol	124.15
Radix Angelicae Sinensis	Danggui	Iph	94.12
Radix Angelicae Sinensis	Danggui	Cadinene	204.39
Radix Angelicae Sinensis	Danggui	Acoradiene	204.39
Radix Angelicae Sinensis	Danggui	Maruzen M	122.18
Radix Angelicae Sinensis	Danggui	O-Cresol	108.15
Radix Angelicae Sinensis	Danggui	6,7,3',8'-Diligustilide	380.52
Radix Angelicae Sinensis	Danggui	Beta-Terpinene	136.26
Radix Angelicae Sinensis	Danggui	Butal	72.12
Radix Angelicae Sinensis	Danggui	Ethol	242.5
Radix Angelicae Sinensis	Danggui	Ann	152.16
Radix Angelicae Sinensis	Danggui	H-Met-H	149.24
Radix Angelicae Sinensis	Danggui	3,4-Dimethylbenzaldehyde	134.19
Radix Angelicae Sinensis	Danggui	Ethylbenzaldehyde	134.19
Radix Angelicae Sinensis	Danggui	Tmhydrop	152.21
Radix Angelicae Sinensis	Danggui	Bicycloelemene	204.39
Radix Angelicae Sinensis	Danggui	Wln: Qr Cq Dv1	152.16
Radix Angelicae Sinensis	Danggui	Wln: Qvr Bvq	166.14
Radix Angelicae Sinensis	Danggui	(1R,2S,4R)-1-Ethyl-1-Methyl-2,4-Bis(1-Methylethyl)Cyclohexane	210.45
Radix Angelicae Sinensis	Danggui	Dodecene	168.36
Radix Angelicae Sinensis	Danggui	Phosphatdic Acid	228.11
Radix Angelicae Sinensis	Danggui	L-Beta,Gamma-Dimyristoyl-Alpha-Cephalin	635.97
Radix Angelicae Sinensis	Danggui	Phosphatidylinositol	390.27
Radix Angelicae Sinensis	Danggui	Phosphatidylinositol_Qt	228.11
Radix Angelicae Sinensis	Danggui	Esen	148.12
Radix Angelicae Sinensis	Danggui	Sedanolide	194.3
Radix Angelicae Sinensis	Danggui	Senkyunolide	192.28
Radix Angelicae Sinensis	Danggui	Sphingomyelin	493.73
Radix Angelicae Sinensis	Danggui	Isotetandrine	622.82
Radix Angelicae Sinensis	Danggui	Α-Acoradiene	204.39
Radix Angelicae Sinensis	Danggui	Inchi=1/C15H24/C1-10-7-8-15-9-12(10)14(3,4)13(15)6-5-11(15)2/H7,11-13H,5-6,8-9H2,1-4H	204.39
Radix Angelicae Sinensis	Danggui	Α-Copaene	204.39
Radix Angelicae Sinensis	Danggui	(1R,4R,5S)-4-Isopropenyl-1,8-Dimethylspiro[4.5]Dec-8-Ene	204.39
Radix Angelicae Sinensis	Danggui	2,6-Di(Phenyl)Thiopyran-4-Thione	280.43
Radix Angelicae Sinensis	Danggui	O-Xylenol	122.18
Radix Angelicae Sinensis	Danggui	2,4,6-Trimethyl-Octane	156.35
Radix Angelicae Sinensis	Danggui	Mesitaldehyde	148.22
Radix Angelicae Sinensis	Danggui	Isoxylaldehyde	134.19
Radix Angelicae Sinensis	Danggui	(E)-Octadec-3-Ene	252.54
Radix Angelicae Sinensis	Danggui	2-Valerylbenzoic Acid	206.26
Radix Angelicae Sinensis	Danggui	(Z)-2-Hexenyl Hexanoate	198.34
Radix Angelicae Sinensis	Danggui	2-Methylhexadecanoic Acid	270.51
Radix Angelicae Sinensis	Danggui	Cis-Isoeugenol	164.22
Radix Angelicae Sinensis	Danggui	2-Methyl-5-Decanone	310.63
Radix Angelicae Sinensis	Danggui	2-Methyldodecan-5-One	198.39
Radix Angelicae Sinensis	Danggui	3,7-Dimethyl-Nonane	156.35
Radix Angelicae Sinensis	Danggui	1,1,5-Trimethyl-2-Formylcyclohexa-2,5-Diene-4-One	164.22
Radix Angelicae Sinensis	Danggui	4-Methyl-6-Hepten-3-One	126.22
Radix Angelicae Sinensis	Danggui	6-Ethylresorcinol	138.18
Radix Angelicae Sinensis	Danggui	5-Indolol	133.16
Radix Angelicae Sinensis	Danggui	Undecanol-6	172.35
Radix Angelicae Sinensis	Danggui	7,10-Pentadecadiynoic Acid	234.37
Radix Angelicae Sinensis	Danggui	4-Chloro-N-[1-Methyl-5-[[1-Methyl-5-[[1-Methyl-5-(2-Morpholinoethylcarbamoyl)Pyrrol-3-Yl]Carbamoyl]Pyrrol-3-Yl]Carbamoyl]Pyrrol-3-Yl]-5-[2-(2-Pyridyl)Ethylamino]Isothiazole-3-Carboxamide	762.38
Radix Angelicae Sinensis	Danggui	Amyl Ketone	170.33
Radix Angelicae Sinensis	Danggui	Isoamylbenzene	148.27
Radix Angelicae Sinensis	Danggui	(Z)-2-[[(Z)-2-Methylbut-2-Enoyl]Oxymethyl]But-2-Enoic Acid	198.24
Radix Angelicae Sinensis	Danggui	Tropone	106.13
Radix Angelicae Sinensis	Danggui	Aromadendrene	204.39
Radix Angelicae Sinensis	Danggui	Bua	88.12
Radix Angelicae Sinensis	Danggui	(3S)-3-Butyl-3H-Isobenzofuran-1-One	190.26
Radix Angelicae Sinensis	Danggui	()-Camphoric Acid	200.26
Radix Angelicae Sinensis	Danggui	(3E)-3-Butylidene-7-Hydroxy-2-Benzofuran-1-One	204.24
Radix Angelicae Sinensis	Danggui	Coniferyl Ferulate	356.4
Radix Angelicae Sinensis	Danggui	Lecithin	678.06
Radix Angelicae Sinensis	Danggui	2,4-Xylylaldehyde	134.19
Radix Angelicae Sinensis	Danggui	M-Ethylphenol	122.18
Radix Angelicae Sinensis	Danggui	1,5,5,6-Tetramethyl-1,3-Cyclohexadiene	136.26
Radix Angelicae Sinensis	Danggui	3-Epi-Beta-Sitosterol	414.79
Radix Angelicae Sinensis	Danggui	Ferulic Acid	194.2
Radix Angelicae Sinensis	Danggui	Z-Ligustilide	190.26
Saviae Miltiorrhizae Radix	Danshen	Cyanidol	287.26
Saviae Miltiorrhizae Radix	Danshen	Luteolin	286.25
Saviae Miltiorrhizae Radix	Danshen	Apigenin	270.25
Saviae Miltiorrhizae Radix	Danshen	Luteolin-7-O-Glucoside	448.41
Saviae Miltiorrhizae Radix	Danshen	D-Camphene	136.26
Saviae Miltiorrhizae Radix	Danshen	Beta-Caryophyllene	204.39
Saviae Miltiorrhizae Radix	Danshen	Pha	165.21
Saviae Miltiorrhizae Radix	Danshen	Lpg	89.11
Saviae Miltiorrhizae Radix	Danshen	Gly	75.08
Saviae Miltiorrhizae Radix	Danshen	Gulutamine	147.15
Saviae Miltiorrhizae Radix	Danshen	L-	174.24
Saviae Miltiorrhizae Radix	Danshen	L-Lysin	146.22
Saviae Miltiorrhizae Radix	Danshen	Dty	181.21
Saviae Miltiorrhizae Radix	Danshen	Prolinum	115.15
Saviae Miltiorrhizae Radix	Danshen	Asi	133.12
Saviae Miltiorrhizae Radix	Danshen	L-Valin	117.17
Saviae Miltiorrhizae Radix	Danshen	L-Ile	131.2
Saviae Miltiorrhizae Radix	Danshen	Palmitic Acid	256.48
Saviae Miltiorrhizae Radix	Danshen	Istidina	155.18
Saviae Miltiorrhizae Radix	Danshen	Protocatechuic Acid	154.13
Saviae Miltiorrhizae Radix	Danshen	Cymol	134.24
Saviae Miltiorrhizae Radix	Danshen	Nerylacetate	196.32
Saviae Miltiorrhizae Radix	Danshen	Eic	280.5
Saviae Miltiorrhizae Radix	Danshen	Beta-Chamigrene	204.39
Saviae Miltiorrhizae Radix	Danshen	(R)-Linalool	154.28
Saviae Miltiorrhizae Radix	Danshen	Moslene	136.26
Saviae Miltiorrhizae Radix	Danshen	Caffeic Acid	180.17
Saviae Miltiorrhizae Radix	Danshen	(-)-Beta-Phellandrene	136.26
Saviae Miltiorrhizae Radix	Danshen	Oleanolic Acid	456.78
Saviae Miltiorrhizae Radix	Danshen	Succinic Acid	118.1
Saviae Miltiorrhizae Radix	Danshen	Physcion	284.28
Saviae Miltiorrhizae Radix	Danshen	Tmh	136.26
Saviae Miltiorrhizae Radix	Danshen	Ursolic Acid	456.78
Saviae Miltiorrhizae Radix	Danshen	8-Isopropylidene-1,5-Dimethylcyclodeca-1,5-Diene	204.39
Saviae Miltiorrhizae Radix	Danshen	Oleic Acid	282.52
Saviae Miltiorrhizae Radix	Danshen	Stearic Acid	284.54
Saviae Miltiorrhizae Radix	Danshen	Hexadecane	226.5
Saviae Miltiorrhizae Radix	Danshen	Henicosane	296.65
Saviae Miltiorrhizae Radix	Danshen	(R)-P-Menth-1-En-4-Ol	154.28
Saviae Miltiorrhizae Radix	Danshen	Alpha-Farnesene	204.39
Saviae Miltiorrhizae Radix	Danshen	(1R,4S,4Ar,8Ar)-4-Isopropyl-1,6-Dimethyl-3,4,4A,7,8,8A-Hexahydro-2H-Naphthalen-1-Ol	222.41
Saviae Miltiorrhizae Radix	Danshen	5-Isopropyl-2-Methylbicyclo[3.1.0]Hex-2-Ene	136.26
Saviae Miltiorrhizae Radix	Danshen	[(3R)-3,7-Dimethylocta-1,6-Dien-3-Yl] Acetate	196.32
Saviae Miltiorrhizae Radix	Danshen	Satol	268.54
Saviae Miltiorrhizae Radix	Danshen	(1R,2R,4S)-2,4-Diisopropenyl-1-Methyl-1-Vinylcyclohexane	204.39
Saviae Miltiorrhizae Radix	Danshen	Oktadekan	254.56
Saviae Miltiorrhizae Radix	Danshen	Protocatechualdehyde	138.13
Saviae Miltiorrhizae Radix	Danshen	1,2,5,6-Tetrahydrotanshinone	280.34
Saviae Miltiorrhizae Radix	Danshen	Poriferasterol	412.77
Saviae Miltiorrhizae Radix	Danshen	Isoimperatorin	270.3
Saviae Miltiorrhizae Radix	Danshen	Heriguard	354.34
Saviae Miltiorrhizae Radix	Danshen	Oleanolic Acid Deriv.	498.82
Saviae Miltiorrhizae Radix	Danshen	Spbio_002209	204.39
Saviae Miltiorrhizae Radix	Danshen	1H-Cycloprop(E)Azulen-7-Ol, Decahydro-1,1,7-Trimethyl-4-Methylene-, (1Ar-(1Aalpha,4Aalpha,7Beta,7Abeta,7Balpha))-	220.39
Saviae Miltiorrhizae Radix	Danshen	Sugiol	300.48
Saviae Miltiorrhizae Radix	Danshen	Heptacosane	380.83
Saviae Miltiorrhizae Radix	Danshen	Pentacosane	352.77
Saviae Miltiorrhizae Radix	Danshen	Dehydrotanshinone ⅡA	292.35
Saviae Miltiorrhizae Radix	Danshen	Viv	430.79
Saviae Miltiorrhizae Radix	Danshen	Baicalin	446.39
Saviae Miltiorrhizae Radix	Danshen	Δ-Cadinol	204.39
Saviae Miltiorrhizae Radix	Danshen	[(1S)-Endo]-(-)-Borneol	154.28
Saviae Miltiorrhizae Radix	Danshen	Germacrene D	204.39
Saviae Miltiorrhizae Radix	Danshen	L-Serin	105.11
Saviae Miltiorrhizae Radix	Danshen	Threonin	119.14
Saviae Miltiorrhizae Radix	Danshen	Nsc733507	488.78
Saviae Miltiorrhizae Radix	Danshen	(2S)-2-Amino-3-[(2R)-2-Amino-3-Hydroxy-3-Oxopropyl]Disulfanylpropanoic Acid	240.34
Saviae Miltiorrhizae Radix	Danshen	Tigogenin	416.71
Saviae Miltiorrhizae Radix	Danshen	Monomethyl Lithospermate	552.52
Saviae Miltiorrhizae Radix	Danshen	Stenol	270.56
Saviae Miltiorrhizae Radix	Danshen	(-)-Epicedrol	222.41
Saviae Miltiorrhizae Radix	Danshen	Leucinum	131.2
Saviae Miltiorrhizae Radix	Danshen	H-Met-H	149.24
Saviae Miltiorrhizae Radix	Danshen	Glucosol	472.78
Saviae Miltiorrhizae Radix	Danshen	Isoferulic Acid	194.2
Saviae Miltiorrhizae Radix	Danshen	1,5-Dihydroxy-3-Methylanthraquinone	254.25
Saviae Miltiorrhizae Radix	Danshen	Α-Amyrin	426.8
Saviae Miltiorrhizae Radix	Danshen	(E)-3-(3-Hydroxy-4,5-Dimethoxy-Phenyl)Acrylic Acid	224.23
Saviae Miltiorrhizae Radix	Danshen	5,6-Dihydroxy-7-Isopropyl-1,1-Dimethyl-2,3-Dihydrophenanthren-4-One	298.41
Saviae Miltiorrhizae Radix	Danshen	1,2-Dt-Quinone	278.32
Saviae Miltiorrhizae Radix	Danshen	Dehydromiltirone	280.39
Saviae Miltiorrhizae Radix	Danshen	Henicosyl Formate	340.66
Saviae Miltiorrhizae Radix	Danshen	1-Ketoisocryptotanshinone	310.37
Saviae Miltiorrhizae Radix	Danshen	3-Epicorosolic,Acid	472.78
Saviae Miltiorrhizae Radix	Danshen	1-(3,4-Dihydroxyphenyl)-2-Hydroxyethanone	168.16
Saviae Miltiorrhizae Radix	Danshen	3,7-Dimethylocta-2,6-Dien-1-Yl Formate	182.29
Saviae Miltiorrhizae Radix	Danshen	3Beta-Hydroxytanshinone Ⅱa	310.37
Saviae Miltiorrhizae Radix	Danshen	(1R,4R,5S)-1-Isopropyl-4-Methyl-4-Bicyclo[3.1.0]Hexanol	154.28
Saviae Miltiorrhizae Radix	Danshen	4-Methylenemiltirone	266.36
Saviae Miltiorrhizae Radix	Danshen	2-(4-Hydroxy-3-Methoxyphenyl)-5-(3-Hydroxypropyl)-7-Methoxy-3-Benzofurancarboxaldehyde	356.4
Saviae Miltiorrhizae Radix	Danshen	6-O-Syringyl-8-O-Acetyl Shanzhiside Methyl Ester	628.64
Saviae Miltiorrhizae Radix	Danshen	6-O-Syringyl-8-O-Acetyl Shanzhiside Methyl Ester_Qt	466.48
Saviae Miltiorrhizae Radix	Danshen	7-Oxoroyleanone2	330.46
Saviae Miltiorrhizae Radix	Danshen	(4Bs,8As,10S)-10-Hydroxy-2-Isopropyl-4B,8,8-Trimethyl-5,6,7,8A,9,10-Hexahydrophenanthrene-3,4-Dione	316.48
Saviae Miltiorrhizae Radix	Danshen	9-Methyl Lithospermate B	732.69
Saviae Miltiorrhizae Radix	Danshen	Tnp00297	220.39
Saviae Miltiorrhizae Radix	Danshen	Lithospermic Acid B	718.66
Saviae Miltiorrhizae Radix	Danshen	Methylenetanshinquinone	278.32
Saviae Miltiorrhizae Radix	Danshen	Neo-Przewaquinone A	556.64
Saviae Miltiorrhizae Radix	Danshen	Przewalskin A	398.49
Saviae Miltiorrhizae Radix	Danshen	Przewalskin B	330.46
Saviae Miltiorrhizae Radix	Danshen	Przewalskin C	330.51
Saviae Miltiorrhizae Radix	Danshen	Przewalskin D	298.46
Saviae Miltiorrhizae Radix	Danshen	Przewaquinone A	310.37
Saviae Miltiorrhizae Radix	Danshen	Przewaquinone B	292.3
Saviae Miltiorrhizae Radix	Danshen	Przewaquinone C	296.34
Saviae Miltiorrhizae Radix	Danshen	(6S,7R)-6,7-Dihydroxy-1,6-Dimethyl-8,9-Dihydro-7H-Naphtho[8,7-G]Benzofuran-10,11-Dione	312.34
Saviae Miltiorrhizae Radix	Danshen	Przewaquinone F	312.34
Saviae Miltiorrhizae Radix	Danshen	(2S)-3-(3,4-Dihydroxyphenyl)-2-Hydroxypropanoic Acid	198.19
Saviae Miltiorrhizae Radix	Danshen	Saloilenone	308.45
Saviae Miltiorrhizae Radix	Danshen	Salvianolic Acid B	718.66
Saviae Miltiorrhizae Radix	Danshen	Salvianolic Acid N	494.48
Saviae Miltiorrhizae Radix	Danshen	Saprothoquinone	296.44
Saviae Miltiorrhizae Radix	Danshen	Sclareol	308.56
Saviae Miltiorrhizae Radix	Danshen	Tanshinaldehyde	308.35
Saviae Miltiorrhizae Radix	Danshen	Tanshinol A	292.3
Saviae Miltiorrhizae Radix	Danshen	Danshenol B	354.48
Saviae Miltiorrhizae Radix	Danshen	Danshenol A	336.41
Saviae Miltiorrhizae Radix	Danshen	Z-8-Hexadecen-1-Ol Acetate	282.52
Saviae Miltiorrhizae Radix	Danshen	Aethiopinone	296.44
Saviae Miltiorrhizae Radix	Danshen	Salvilenone	292.4
Saviae Miltiorrhizae Radix	Danshen	Carnosol	330.46
Saviae Miltiorrhizae Radix	Danshen	Cryptotanshinone	296.39
Saviae Miltiorrhizae Radix	Danshen	Cyclotetradecane	196.42
Saviae Miltiorrhizae Radix	Danshen	Dan-Shexinkum A	296.34
Saviae Miltiorrhizae Radix	Danshen	Dan-Shexinkum B	280.34
Saviae Miltiorrhizae Radix	Danshen	Dan-Shexinkum C	252.28
Saviae Miltiorrhizae Radix	Danshen	Danshenspiroketallactone	282.36
Saviae Miltiorrhizae Radix	Danshen	Danshenspiroketallactone Ⅱ	286.4
Saviae Miltiorrhizae Radix	Danshen	Daucosterol	576.95
Saviae Miltiorrhizae Radix	Danshen	Dehydrouvaol	440.78
Saviae Miltiorrhizae Radix	Danshen	Deoxyneocryptotanshinone	298.41
Saviae Miltiorrhizae Radix	Danshen	Dihydroisotanshinoneⅰ	278.32
Saviae Miltiorrhizae Radix	Danshen	Dihydrotanshinlactone	266.31
Saviae Miltiorrhizae Radix	Danshen	Diisopro-Penyl Methyl Vinyl Cyclohexane2	204.39
Saviae Miltiorrhizae Radix	Danshen	Dimetbyl Lithosper-Mate B	746.72
Saviae Miltiorrhizae Radix	Danshen	Dimethyllithospermate	566.55
Saviae Miltiorrhizae Radix	Danshen	Epidanshenspiroketallactone	284.38
Saviae Miltiorrhizae Radix	Danshen	Ethyl Lithospermate	502.55
Saviae Miltiorrhizae Radix	Danshen	Isosalvianolic Acid C	492.46
Saviae Miltiorrhizae Radix	Danshen	Isotanshinone Ⅱb	310.37
Saviae Miltiorrhizae Radix	Danshen	Isotanshinone I	276.3
Saviae Miltiorrhizae Radix	Danshen	Lithospermic Acid	538.49
Saviae Miltiorrhizae Radix	Danshen	Manool	304.57
Saviae Miltiorrhizae Radix	Danshen	Methylrosmarinate	374.37
Saviae Miltiorrhizae Radix	Danshen	Methyltanshinonate	338.38
Saviae Miltiorrhizae Radix	Danshen	Microstegiol	298.46
Saviae Miltiorrhizae Radix	Danshen	Miltionone Ⅰ	312.39
Saviae Miltiorrhizae Radix	Danshen	Miltionone Ⅱ	312.39
Saviae Miltiorrhizae Radix	Danshen	Miltipolone	300.43
Saviae Miltiorrhizae Radix	Danshen	Miltirone	282.41
Saviae Miltiorrhizae Radix	Danshen	Miltirone Ⅱ	272.32
Saviae Miltiorrhizae Radix	Danshen	Neocryptotanshinone Ⅱ	270.35
Saviae Miltiorrhizae Radix	Danshen	Neocryptotanshinone	314.41
Saviae Miltiorrhizae Radix	Danshen	Przewalskin	272.42
Saviae Miltiorrhizae Radix	Danshen	Paramiltioic Acid	332.43
Saviae Miltiorrhizae Radix	Danshen	Potassium Salvianolate D	418.38
Saviae Miltiorrhizae Radix	Danshen	Prolithospermic Acid	314.31
Saviae Miltiorrhizae Radix	Danshen	(2S,3S)-2-(3,4-Dihydroxyphenyl)-7-Hydroxy-4-[(E)-3-Hydroxy-3-Oxoprop-1-Enyl]-2,3-Dihydrobenzofuran-3-Carboxylic Acid	358.32
Saviae Miltiorrhizae Radix	Danshen	Salviacoccin	356.4
Saviae Miltiorrhizae Radix	Danshen	Danshensu	198.19
Saviae Miltiorrhizae Radix	Danshen	Salvianic Acid C	378.36
Saviae Miltiorrhizae Radix	Danshen	Salvianolic Acid A	494.48
Saviae Miltiorrhizae Radix	Danshen	Salvianolic Acid C	492.46
Saviae Miltiorrhizae Radix	Danshen	Salvianolic Acid D	418.38
Saviae Miltiorrhizae Radix	Danshen	Salvianolic Acid E	718.66
Saviae Miltiorrhizae Radix	Danshen	(Z)-3-[2-[(E)-2-(3,4-Dihydroxyphenyl)Vinyl]-3,4-Dihydroxy-Phenyl]Acrylic Acid	314.31
Saviae Miltiorrhizae Radix	Danshen	Salvianolic Acid G	340.3
Saviae Miltiorrhizae Radix	Danshen	Salvianolic Acid J	538.49
Saviae Miltiorrhizae Radix	Danshen	Salvilenone Ⅰ	270.4
Saviae Miltiorrhizae Radix	Danshen	Salviol	302.5
Saviae Miltiorrhizae Radix	Danshen	Salviolone	268.38
Saviae Miltiorrhizae Radix	Danshen	Salvipisone	312.44
Saviae Miltiorrhizae Radix	Danshen	Methyl (1S,4As,5R,7S,7As)-5,7-Dihydroxy-7-Methyl-1-[(2S,3R,4S,5S,6R)-3,4,5-Trihydroxy-6-(Hydroxymethyl)Oxan-2-Yl]Oxy-4A,5,6,7A-Tetrahydro-1H-Cyclopenta[D]Pyran-4-Carboxylate	406.43
Saviae Miltiorrhizae Radix	Danshen	Shanzhiside Methyl Ester_Qt	244.27
Saviae Miltiorrhizae Radix	Danshen	Nsc 122421	300.48
Saviae Miltiorrhizae Radix	Danshen	Tanshindiol B	312.34
Saviae Miltiorrhizae Radix	Danshen	Tanshilactone	264.29
Saviae Miltiorrhizae Radix	Danshen	Tanshinone Ⅱa	294.37
Saviae Miltiorrhizae Radix	Danshen	Tanshinone I	276.3
Saviae Miltiorrhizae Radix	Danshen	Spirostan-3-Ol, (3Beta,5Alpha,25S)-	416.71
Saviae Miltiorrhizae Radix	Danshen	Uvaol	442.8
Saviae Miltiorrhizae Radix	Danshen	Β-Cadinol	222.41
Saviae Miltiorrhizae Radix	Danshen	Tannin	1701.27
Saviae Miltiorrhizae Radix	Danshen	Arucadiol	534.61
Saviae Miltiorrhizae Radix	Danshen	1-Methyl-10,11-Dioxonaphtho[1,2-G][1]Benzofuran-6-Carbaldehyde	290.28
Saviae Miltiorrhizae Radix	Danshen	3,4-Phenanthrenedione	264.34
Saviae Miltiorrhizae Radix	Danshen	3-Hydroxymethylenetanshinquinone	294.32
Saviae Miltiorrhizae Radix	Danshen	Clionasterol	414.79
Saviae Miltiorrhizae Radix	Danshen	Digallic Acid	322.24
Saviae Miltiorrhizae Radix	Danshen	Ferruginol	286.5
Saviae Miltiorrhizae Radix	Danshen	Isocryptotanshinone	296.39
Saviae Miltiorrhizae Radix	Danshen	Isotanshinone Ⅱa	294.37
Saviae Miltiorrhizae Radix	Danshen	Nortanshinone	280.29
Saviae Miltiorrhizae Radix	Danshen	Tanshindiol A	312.34
Saviae Miltiorrhizae Radix	Danshen	Tanshindiol C	312.34
Saviae Miltiorrhizae Radix	Danshen	Tanshinone Ⅱb	310.37
Saviae Miltiorrhizae Radix	Danshen	Tournefolic Acid A	312.29
Saviae Miltiorrhizae Radix	Danshen	Zinc100230821	296.34
Saviae Miltiorrhizae Radix	Danshen	Zinc13341234	360.34
Saviae Miltiorrhizae Radix	Danshen	Zinc14719978	310.37
Saviae Miltiorrhizae Radix	Danshen	Zinc6071822	336.41
Saviae Miltiorrhizae Radix	Danshen	Zinc8681480	278.32
Rehmanniae Radix	Dihuang	Mtl	182.2
Rehmanniae Radix	Dihuang	Arachic Acid	312.6
Rehmanniae Radix	Dihuang	Eic	280.5
Rehmanniae Radix	Dihuang	Lauric Acid	200.36
Rehmanniae Radix	Dihuang	Succinic Acid	118.1
Rehmanniae Radix	Dihuang	Sitogluside	576.95
Rehmanniae Radix	Dihuang	Fer	194.2
Rehmanniae Radix	Dihuang	Docosanoate	340.66
Rehmanniae Radix	Dihuang	Caffeate	180.17
Rehmanniae Radix	Dihuang	Stigmasterol	412.77
Rehmanniae Radix	Dihuang	Stachyose	666.66
Rehmanniae Radix	Dihuang	Hmf	126.12
Rehmanniae Radix	Dihuang	Raffinose	504.5
Rehmanniae Radix	Dihuang	Sucrose	342.34
Rehmanniae Radix	Dihuang	Pentadecylic Acid	242.45
Rehmanniae Radix	Dihuang	Leonuride	348.39
Rehmanniae Radix	Dihuang	Daturic Acid	270.51
Rehmanniae Radix	Dihuang	Methyl (2E,4E)-Hexadeca-2,4-Dienoate	266.47
Rehmanniae Radix	Dihuang	Zoomaric Acid	254.46
Rehmanniae Radix	Dihuang	Sumiki'S Acid	142.12
Rehmanniae Radix	Dihuang	Dihydro-Beta-Ionone	194.35
Rehmanniae Radix	Dihuang	Pca	129.13
Rehmanniae Radix	Dihuang	Catalpol	362.37
Rehmanniae Radix	Dihuang	Catapol_Qt	200.21
Rehmanniae Radix	Dihuang	8-Epi-Loganic Acid	376.4
Rehmanniae Radix	Dihuang	Forsythiaside	624.65
Rehmanniae Radix	Dihuang	Acteoside	624.65
Rehmanniae Radix	Dihuang	2-(4-Hydroxyphenyl)Ethyl Hexacosanoate	516.94
Rehmanniae Radix	Dihuang	Aeginetic Acid	268.39
Rehmanniae Radix	Dihuang	Ajugol	348.39
Rehmanniae Radix	Dihuang	Ajugoside	390.43
Rehmanniae Radix	Dihuang	Ajugoside_Qt	212.27
Rehmanniae Radix	Dihuang	Cerebrosid	266.29
Rehmanniae Radix	Dihuang	Cistanoside A	800.84
Rehmanniae Radix	Dihuang	Cistanoside F	488.49
Rehmanniae Radix	Dihuang	Methyl 9,10-Methylene-Hexadecanoate	282.52
Rehmanniae Radix	Dihuang	(2S,3R,4R,5S,6R)-2-[[(1S,4As,5R,7Ar)-4A,5-Dihydroxy-7-Methylol-5,7A-Dihydro-1H-Cyclopenta[C]Pyran-1-Yl]Oxy]-6-Methylol-Tetrahydropyran-3,4,5-Triol	362.37
Rehmanniae Radix	Dihuang	Melittoside_Qt	200.21
Rehmanniae Radix	Dihuang	Dihydrocatalpol	364.39
Rehmanniae Radix	Dihuang	Geniposide	388.41
Rehmanniae Radix	Dihuang	Geniposide_Qt	226.25
Rehmanniae Radix	Dihuang	Glutinoside	398.83
Rehmanniae Radix	Dihuang	Jiofuran	184.21
Rehmanniae Radix	Dihuang	Jioglutin A	250.7
Rehmanniae Radix	Dihuang	Jioglutin B	250.7
Rehmanniae Radix	Dihuang	Jioglutin C	232.26
Rehmanniae Radix	Dihuang	Jioglutin D	246.29
Rehmanniae Radix	Dihuang	Jioglutin E	232.31
Rehmanniae Radix	Dihuang	Jioglutolide	186.23
Rehmanniae Radix	Dihuang	Jioglutoside A	346.37
Rehmanniae Radix	Dihuang	Methyl (1S,4As,7As)-7-Methylene-1-[(2S,3R,4S,5S,6R)-3,4,5-Trihydroxy-6-[[(2R,3R,4R,5S,6R)-3,4,5-Trihydroxy-6-Methyl-Tetrahydropyran-2-Yl]Oxymethyl]Tetrahydropyran-2-Yl]Oxy-4A,5,6,7A-Tetrahydro-1H-Cyclopenta[D]Pyran-4-Carboxylate	518.57
Rehmanniae Radix	Dihuang	Jioglutoside B_Qt	210.25
Rehmanniae Radix	Dihuang	Jionoside A	800.84
Rehmanniae Radix	Dihuang	Jionoside B	814.87
Rehmanniae Radix	Dihuang	Melittoside	524.53
Rehmanniae Radix	Dihuang	Methyl Palmitoleate	268.49
Rehmanniae Radix	Dihuang	6-O-P-Coumaroylajugol	524.57
Rehmanniae Radix	Dihuang	Methyl-2,6,10-Trimethyltridecanoate	269.5
Rehmanniae Radix	Dihuang	Purpureaside C	786.81
Rehmanniae Radix	Dihuang	Rehmaglutin B	236.67
Rehmanniae Radix	Dihuang	(3As,4R,6As)-4-Hydroxy-6,6A-Dimethylol-3A,4-Dihydro-3H-Cyclopenta[D]Furan-2-One	200.21
Rehmanniae Radix	Dihuang	(2S,3R,4S,5S,6R)-2-[(1R,2R)-2-Hydroxy-2-[(E,3S)-3-Hydroxybut-1-Enyl]-1,3,3-Trimethylcyclohexoxy]-6-(Hydroxymethyl)Tetrahydropyran-3,4,5-Triol	390.53
Rehmanniae Radix	Dihuang	(2S,3R,4S,5S,6R)-2-[(1R,2R)-2-Hydroxy-2-[(E,3R)-3-Hydroxybut-1-Enyl]-1,3,3-Trimethylcyclohexoxy]-6-(Hydroxymethyl)Tetrahydropyran-3,4,5-Triol	390.53
Rehmanniae Radix	Dihuang	Rehmaionoside C	388.51
Rehmanniae Radix	Dihuang	Rehmannioside B	524.53
Rehmanniae Radix	Dihuang	Rehmannioside C	510.55
Rehmanniae Radix	Dihuang	6-O-P-Hydroxybenzoylajugol	468.5
Rehmanniae Radix	Dihuang	(3R)-2,6,6-Trimethyl-3-[(2R,3R,4S,5S,6R)-3,4,5-Trihydroxy-6-(Hydroxymethyl)Oxan-2-Yl]Oxycyclohexene-1-Carboxylic Acid	346.42
Rehmanniae Radix	Dihuang	Rehmannioside A	524.53
Rehmanniae Radix	Dihuang	Rehmaglutin A	202.23
Rehmanniae Radix	Dihuang	Rehmaglutin D	220.67
Rehmanniae Radix	Dihuang	6-O-Vanilloylajugol	484.5
Rehmanniae Radix	Dihuang	Echinacoside	786.81
Rehmanniae Radix	Dihuang	Aucubin	346.37
Rehmanniae Radix	Dihuang	Acetylcatalpol	402.44
Rehmanniae Radix	Dihuang	3-Epi-Beta-Sitosterol	414.79
Glycyrrhrizae Radix	Gancao	Arachic Acid	312.6
Glycyrrhrizae Radix	Gancao	Scopoletol	192.18
Glycyrrhrizae Radix	Gancao	Dibp	278.38
Glycyrrhrizae Radix	Gancao	Quercetin	302.25
Glycyrrhrizae Radix	Gancao	Protocatechuic Acid	154.13
Glycyrrhrizae Radix	Gancao	(L)-Alpha-Terpineol	154.28
Glycyrrhrizae Radix	Gancao	Mairin	456.78
Glycyrrhrizae Radix	Gancao	Jaranol	314.31
Glycyrrhrizae Radix	Gancao	Oleanolic Acid	456.78
Glycyrrhrizae Radix	Gancao	Isorhamnetin	316.28
Glycyrrhrizae Radix	Gancao	Sitosterol	414.79
Glycyrrhrizae Radix	Gancao	Ononin	430.44
Glycyrrhrizae Radix	Gancao	Formononetin	268.28
Glycyrrhrizae Radix	Gancao	Rutin	610.57
Glycyrrhrizae Radix	Gancao	Calycosin	284.28
Glycyrrhrizae Radix	Gancao	Kaempferol	286.25
Glycyrrhrizae Radix	Gancao	Hirsutrin	464.41
Glycyrrhrizae Radix	Gancao	8-Prenylwighteone	406.51
Glycyrrhrizae Radix	Gancao	Castanin	298.31
Glycyrrhrizae Radix	Gancao	Anethole	148.22
Glycyrrhrizae Radix	Gancao	Prunetin	284.28
Glycyrrhrizae Radix	Gancao	Licochalcone A	338.43
Glycyrrhrizae Radix	Gancao	Vestitol	272.32
Glycyrrhrizae Radix	Gancao	Ursolic Acid	456.78
Glycyrrhrizae Radix	Gancao	Astragalin	448.41
Glycyrrhrizae Radix	Gancao	Pentylfuran	138.23
Glycyrrhrizae Radix	Gancao	()-Menthol	156.3
Glycyrrhrizae Radix	Gancao	Dbp	278.38
Glycyrrhrizae Radix	Gancao	2-Heptanone	114.21
Glycyrrhrizae Radix	Gancao	Wln: Vh6	114.21
Glycyrrhrizae Radix	Gancao	O-Xylene	106.18
Glycyrrhrizae Radix	Gancao	M-Xylene	106.18
Glycyrrhrizae Radix	Gancao	P-Xylene	106.18
Glycyrrhrizae Radix	Gancao	Inermine	284.28
Glycyrrhrizae Radix	Gancao	Vicenin-2	594.57
Glycyrrhrizae Radix	Gancao	Α-Cubebol	208.38
Glycyrrhrizae Radix	Gancao	Morusin	420.49
Glycyrrhrizae Radix	Gancao	Ico	161.17
Glycyrrhrizae Radix	Gancao	Isoliquiritigenin	256.27
Glycyrrhrizae Radix	Gancao	Izoforon	138.23
Glycyrrhrizae Radix	Gancao	Oct	114.26
Glycyrrhrizae Radix	Gancao	Isoheptane	100.23
Glycyrrhrizae Radix	Gancao	Heptan	100.23
Glycyrrhrizae Radix	Gancao	Glycyrol	366.39
Glycyrrhrizae Radix	Gancao	21987_Fluka	136.26
Glycyrrhrizae Radix	Gancao	Medicarpin	270.3
Glycyrrhrizae Radix	Gancao	Eb	106.18
Glycyrrhrizae Radix	Gancao	Nicotiflorin	594.57
Glycyrrhrizae Radix	Gancao	Pinocembrin	256.27
Glycyrrhrizae Radix	Gancao	Butylated Hydroxytoluene	220.39
Glycyrrhrizae Radix	Gancao	Buoh	74.14
Glycyrrhrizae Radix	Gancao	Neouralenol	370.38
Glycyrrhrizae Radix	Gancao	Lupiwighteone	338.38
Glycyrrhrizae Radix	Gancao	7,4'-Dihydroxyflavone	254.25
Glycyrrhrizae Radix	Gancao	Narcissoside	624.6
Glycyrrhrizae Radix	Gancao	7-Methoxy-2-Methyl Isoflavone	266.31
Glycyrrhrizae Radix	Gancao	2-Caren-10-Al	150.24
Glycyrrhrizae Radix	Gancao	Naringenin	272.27
Glycyrrhrizae Radix	Gancao	Yinyanghuo D	338.38
Glycyrrhrizae Radix	Gancao	Methylheptane	114.26
Glycyrrhrizae Radix	Gancao	Beta-Terpinene	136.26
Glycyrrhrizae Radix	Gancao	2',7-Dihydroxy-4'-Methoxyisoflavan-7-O-Β-D-Glucopyranoside	434.48
Glycyrrhrizae Radix	Gancao	(E)-1-Butoxyhex-2-Ene	156.3
Glycyrrhrizae Radix	Gancao	3-Hydroxyglabrol	408.53
Glycyrrhrizae Radix	Gancao	18Beta-Glycyrrhetinic Acid	470.76
Glycyrrhrizae Radix	Gancao	(2S)-2-[4-Hydroxy-3-(3-Methylbut-2-Enyl)Phenyl]-8,8-Dimethyl-2,3-Dihydropyrano[2,3-F]Chromen-4-One	390.51
Glycyrrhrizae Radix	Gancao	Euchrenone	406.56
Glycyrrhrizae Radix	Gancao	Glucuronic Acid	194.16
Glycyrrhrizae Radix	Gancao	Glyasperin B	370.43
Glycyrrhrizae Radix	Gancao	Glyasperin E	444.51
Glycyrrhrizae Radix	Gancao	Glyasperin F	354.38
Glycyrrhrizae Radix	Gancao	Glyasperin C	356.45
Glycyrrhrizae Radix	Gancao	Glyasperins D	370.48
Glycyrrhrizae Radix	Gancao	Glyasperins Z	340.45
Glycyrrhrizae Radix	Gancao	Isotrifoliol	298.26
Glycyrrhrizae Radix	Gancao	(E)-1-(2,4-Dihydroxyphenyl)-3-(2,2-Dimethylchromen-6-Yl)Prop-2-En-1-One	322.38
Glycyrrhrizae Radix	Gancao	(2R)-1-[2,4-Dihydroxy-5-(3-Methylbut-2-Enyl)Phenyl]-2-Hydroxy-3-[4-Hydroxy-3-(3-Methylbut-2-Enyl)Phenyl]Propan-1-One	410.55
Glycyrrhrizae Radix	Gancao	Kanzonols K	436.54
Glycyrrhrizae Radix	Gancao	Kanzonols L	490.64
Glycyrrhrizae Radix	Gancao	Kanzonols T	440.53
Glycyrrhrizae Radix	Gancao	Kanzonols W	336.36
Glycyrrhrizae Radix	Gancao	Kanzonols X	394.55
Glycyrrhrizae Radix	Gancao	(E)-1-(2,4-Dihydroxyphenyl)-3-[4-Hydroxy-3-(3-Methylbut-2-Enyl)Phenyl]Prop-2-En-1-One	324.4
Glycyrrhrizae Radix	Gancao	Licoagropin	320.46
Glycyrrhrizae Radix	Gancao	(2S)-6-(2,4-Dihydroxyphenyl)-2-(2-Hydroxypropan-2-Yl)-4-Methoxy-2,3-Dihydrofuro[3,2-G]Chromen-7-One	384.41
Glycyrrhrizae Radix	Gancao	Glyinflanin A	408.53
Glycyrrhrizae Radix	Gancao	Semilicoisoflavone B	352.36
Glycyrrhrizae Radix	Gancao	Glepidotin A	338.38
Glycyrrhrizae Radix	Gancao	Glepidotin B	340.4
Glycyrrhrizae Radix	Gancao	Octadiene	110.22
Glycyrrhrizae Radix	Gancao	(E)-1-[2,4-Dihydroxy-3-(3-Methylbut-2-Enyl)Phenyl]-3-[4-Hydroxy-3-(3-Methylbut-2-Enyl)Phenyl]Prop-2-En-1-One	392.53
Glycyrrhrizae Radix	Gancao	Wln: 4Ovr	178.25
Glycyrrhrizae Radix	Gancao	Phaseolinisoflavan	324.4
Glycyrrhrizae Radix	Gancao	3-(2-Hydroxy-4-Methoxyphenyl)-2H-Chromen-7-Ol	270.3
Glycyrrhrizae Radix	Gancao	Glypallichalcone	284.33
Glycyrrhrizae Radix	Gancao	Echinatin	270.3
Glycyrrhrizae Radix	Gancao	Karenzu Dk2	224.27
Glycyrrhrizae Radix	Gancao	8-(6-Hydroxy-2-Benzofuranyl)-2,2-Dimethyl-5-Chromenol	308.35
Glycyrrhrizae Radix	Gancao	(1S,2S)-1,2-Dimethylcyclopentane	98.21
Glycyrrhrizae Radix	Gancao	Liconeolignan	354.43
Glycyrrhrizae Radix	Gancao	Licochalcone B	286.3
Glycyrrhrizae Radix	Gancao	Licochalcone C	338.43
Glycyrrhrizae Radix	Gancao	Licochalconed	354.43
Glycyrrhrizae Radix	Gancao	Glabrol	392.53
Glycyrrhrizae Radix	Gancao	Apioglycyrrhizin	779.03
Glycyrrhrizae Radix	Gancao	Apioglycyrrhizin_Qt	470.76
Glycyrrhrizae Radix	Gancao	2,2-Dimethylpentane	100.23
Glycyrrhrizae Radix	Gancao	Licochalcone G	354.43
Glycyrrhrizae Radix	Gancao	3-(2,4-Dihydroxyphenyl)-8-(1,1-Dimethylprop-2-Enyl)-7-Hydroxy-5-Methoxy-Coumarin	368.41
Glycyrrhrizae Radix	Gancao	Liquoric Acid	484.74
Glycyrrhrizae Radix	Gancao	Licoflavone	322.38
Glycyrrhrizae Radix	Gancao	7-Hydroxy-2-[4-Hydroxy-3-(3-Methylbut-2-Enyl)Phenyl]-6-(3-Methylbut-2-Enyl)Chromone	390.51
Glycyrrhrizae Radix	Gancao	Licoflavonol	354.38
Glycyrrhrizae Radix	Gancao	Licoricone	382.44
Glycyrrhrizae Radix	Gancao	Gancaonin A	352.41
Glycyrrhrizae Radix	Gancao	Gancaonin B	368.41
Glycyrrhrizae Radix	Gancao	Gancaonin C	354.38
Glycyrrhrizae Radix	Gancao	2,3-Dimethylhexane	114.26
Glycyrrhrizae Radix	Gancao	Licorice Glycoside E	693.71
Glycyrrhrizae Radix	Gancao	Gancaonin D	384.41
Glycyrrhrizae Radix	Gancao	(2R)-2-[3,4-Dihydroxy-5-(3-Methylbut-2-Enyl)Phenyl]-5,7-Dihydroxy-8-(3-Methylbut-2-Enyl)Chroman-4-One	424.53
Glycyrrhrizae Radix	Gancao	3-(3,4-Dihydroxyphenyl)-5,7-Dihydroxy-8-(3-Methylbut-2-Enyl)Chromone	354.38
Glycyrrhrizae Radix	Gancao	5,7-Dihydroxy-3-(4-Methoxyphenyl)-8-(3-Methylbut-2-Enyl)Chromone	352.41
Glycyrrhrizae Radix	Gancao	5,7-Dihydroxy-3-(2-Hydroxy-4-Methoxy-Phenyl)-6-(3-Methylbut-2-Enyl)Chromone	368.41
Glycyrrhrizae Radix	Gancao	2-(3,4-Dihydroxyphenyl)-5,7-Dihydroxy-6-(3-Methylbut-2-Enyl)Chromone	354.38
Glycyrrhrizae Radix	Gancao	Gancaonin P	370.38
Glycyrrhrizae Radix	Gancao	Gancaonin Q	406.51
Glycyrrhrizae Radix	Gancao	Gancaonin R	382.54
Glycyrrhrizae Radix	Gancao	Gancaonin S	382.54
Glycyrrhrizae Radix	Gancao	(3S)-2,3-Dimethylpentane	100.23
Glycyrrhrizae Radix	Gancao	Gancaonin T	398.54
Glycyrrhrizae Radix	Gancao	Gancaonin U	380.52
Glycyrrhrizae Radix	Gancao	Gancaonin V	312.39
Glycyrrhrizae Radix	Gancao	3-[4,6-Dihydroxy-2-Methoxy-3-(3-Methylbut-2-Enyl)Phenyl]-7-Hydroxy-Chromone	368.41
Glycyrrhrizae Radix	Gancao	Licoricidin	424.58
Glycyrrhrizae Radix	Gancao	Glycycoumarin	368.41
Glycyrrhrizae Radix	Gancao	Glycyrin	382.44
Glycyrrhrizae Radix	Gancao	5,6,7,8-Tetrahydro-2,4-Dimethylquinoline	161.27
Glycyrrhrizae Radix	Gancao	(E)-1-[2,4-Dihydroxy-3-(3-Methylbut-2-Enyl)Phenyl]-3-(2,4-Dihydroxyphenyl)Prop-2-En-1-One	340.4
Glycyrrhrizae Radix	Gancao	Licocoumarone	340.4
Glycyrrhrizae Radix	Gancao	Licoisoflavone	354.38
Glycyrrhrizae Radix	Gancao	Licoisoflavone B	352.36
Glycyrrhrizae Radix	Gancao	Licoisoflavanone	354.38
Glycyrrhrizae Radix	Gancao	Licorice-Saponin C2	807.04
Glycyrrhrizae Radix	Gancao	Licorice-Saponin C2_Qt	454.76
Glycyrrhrizae Radix	Gancao	Licorice-Saponin F3	983.18
Glycyrrhrizae Radix	Gancao	Licorice-Saponin F3_Qt	454.76
Glycyrrhrizae Radix	Gancao	(4S)-2,4-Dimethylhexane	114.26
Glycyrrhrizae Radix	Gancao	Shinpterocarpin	322.38
Glycyrrhrizae Radix	Gancao	Licorice-Saponin G2	839.04
Glycyrrhrizae Radix	Gancao	Licorice-Saponin G2_Qt	486.76
Glycyrrhrizae Radix	Gancao	Licorice-Saponin H2	823.04
Glycyrrhrizae Radix	Gancao	Licorice-Saponin H2_Qt	470.76
Glycyrrhrizae Radix	Gancao	Licorice-Saponin J2	825.06
Glycyrrhrizae Radix	Gancao	Licorice-Saponin J2_Qt	472.78
Glycyrrhrizae Radix	Gancao	(E)-3-[3,4-Dihydroxy-5-(3-Methylbut-2-Enyl)Phenyl]-1-(2,4-Dihydroxyphenyl)Prop-2-En-1-One	340.4
Glycyrrhrizae Radix	Gancao	Licorice-Saponin B2	809.06
Glycyrrhrizae Radix	Gancao	Licorice-Saponin K2	823.04
Glycyrrhrizae Radix	Gancao	Licorice-Saponin K2_Qt	470.76
Glycyrrhrizae Radix	Gancao	Glycyrrhetol	456.78
Glycyrrhrizae Radix	Gancao	Liquiritin	418.43
Glycyrrhrizae Radix	Gancao	Licopyranocoumarin	384.41
Glycyrrhrizae Radix	Gancao	3,22-Dihydroxy-11-Oxo-Delta(12)-Oleanene-27-Alpha-Methoxycarbonyl-29-Oic Acid	512.75
Glycyrrhrizae Radix	Gancao	Hispaglabridin B	390.51
Glycyrrhrizae Radix	Gancao	Glyzaglabrin	298.26
Glycyrrhrizae Radix	Gancao	Glabridin	324.4
Glycyrrhrizae Radix	Gancao	Glabrolide	468.74
Glycyrrhrizae Radix	Gancao	Glabranin	324.4
Glycyrrhrizae Radix	Gancao	Glabrene	322.38
Glycyrrhrizae Radix	Gancao	Glabrone	336.36
Glycyrrhrizae Radix	Gancao	1,3-Dihydroxy-9-Methoxy-6-Benzofurano[3,2-C]Chromenone	298.26
Glycyrrhrizae Radix	Gancao	1,3-Dihydroxy-8,9-Dimethoxy-6-Benzofurano[3,2-C]Chromenone	328.29
Glycyrrhrizae Radix	Gancao	Eurycarpin A	338.38
Glycyrrhrizae Radix	Gancao	2-Methyl-5-Propyl -Nonane	184.41
Glycyrrhrizae Radix	Gancao	Glycyroside	562.57
Glycyrrhrizae Radix	Gancao	Hex	86.2
Glycyrrhrizae Radix	Gancao	Sextone B	98.21
Glycyrrhrizae Radix	Gancao	Methylcyclopentane	84.18
Glycyrrhrizae Radix	Gancao	Docosyl Caffeate	488.83
Glycyrrhrizae Radix	Gancao	2-Methyl-6-Ethyl Decane	184.41
Glycyrrhrizae Radix	Gancao	(-)-Medicocarpin	432.46
Glycyrrhrizae Radix	Gancao	Vitexin	432.41
Glycyrrhrizae Radix	Gancao	4H-1-Benzopyran-4-One, 2-(4-(Beta-D-Glucopyranosyloxy)Phenyl)-2,3-Dihydro-5,7-Dihydroxy-, (2S)-	434.43
Glycyrrhrizae Radix	Gancao	Hispaglabridin A	392.53
Glycyrrhrizae Radix	Gancao	Violanthin	578.57
Glycyrrhrizae Radix	Gancao	Pentadecanol	228.47
Glycyrrhrizae Radix	Gancao	Uralenol	370.38
Glycyrrhrizae Radix	Gancao	Uralenol-3-Methylether	384.41
Glycyrrhrizae Radix	Gancao	Glycyrrhizin	823.04
Glycyrrhrizae Radix	Gancao	Uralsaponin B	823.04
Glycyrrhrizae Radix	Gancao	Isohexane	86.2
Glycyrrhrizae Radix	Gancao	Sigmoidin-B	356.4
Glycyrrhrizae Radix	Gancao	Uralene	384.41
Glycyrrhrizae Radix	Gancao	Uralenneoside	286.26
Glycyrrhrizae Radix	Gancao	Schaftoside	596.54
Glycyrrhrizae Radix	Gancao	Nortangeretin	302.25
Glycyrrhrizae Radix	Gancao	Neoliquiritin	418.43
Glycyrrhrizae Radix	Gancao	(2R)-7-Hydroxy-2-(4-Hydroxyphenyl)Chroman-4-One	256.27
Glycyrrhrizae Radix	Gancao	(E)-Dodec-2-Ene	168.36
Glycyrrhrizae Radix	Gancao	Neoisoliquiritin	418.43
Glycyrrhrizae Radix	Gancao	Cyclobutanol, 1-Ethyl-	100.18
Glycyrrhrizae Radix	Gancao	(2S)-7-Hydroxy-2-(4-Hydroxyphenyl)-8-(3-Methylbut-2-Enyl)Chroman-4-One	324.4
Glycyrrhrizae Radix	Gancao	2-Tetradecanone	212.42
Glycyrrhrizae Radix	Gancao	Isoviolanthin	578.57
Glycyrrhrizae Radix	Gancao	Isoglycyrol	366.39
Glycyrrhrizae Radix	Gancao	Isolicoflavonol	354.38
Glycyrrhrizae Radix	Gancao	Isoglycycoumarin	368.41
Glycyrrhrizae Radix	Gancao	Isoliquiritin	418.43
Glycyrrhrizae Radix	Gancao	Licuraside	550.56
Glycyrrhrizae Radix	Gancao	Liquiritin Apioside	550.56
Glycyrrhrizae Radix	Gancao	Isograbrol	392.53
Glycyrrhrizae Radix	Gancao	Isoglabrolide	468.74
Glycyrrhrizae Radix	Gancao	Isoononin	430.44
Glycyrrhrizae Radix	Gancao	Hmo	268.28
Glycyrrhrizae Radix	Gancao	Isoschaftoside	564.54
Glycyrrhrizae Radix	Gancao	1-Methoxyphaseollidin	354.43
Glycyrrhrizae Radix	Gancao	22Β-Acetylglabric Acid	528.8
Glycyrrhrizae Radix	Gancao	Quercetin Der.	330.31
Glycyrrhrizae Radix	Gancao	24-Hydroxy-11-Deoxyglycyrrhetic Acid	458.75
Glycyrrhrizae Radix	Gancao	24-Hydroxyglycyrrhetic Acid	486.76
Glycyrrhrizae Radix	Gancao	(Z)-1-(2,4-Dihydroxyphenyl)-3-Phenylprop-2-En-1-One	240.27
Glycyrrhrizae Radix	Gancao	3'(Γ,Γ-Dimethylallyl)-Kievitone	424.53
Glycyrrhrizae Radix	Gancao	3'-Hydroxy-4'-O-Methylglabridin	354.43
Glycyrrhrizae Radix	Gancao	3,3-Dimethylpentane	100.23
Glycyrrhrizae Radix	Gancao	3,4,3',4'-Tetrahydroxy-2-Methoxychalcone	288.32
Glycyrrhrizae Radix	Gancao	2-Ethyl-P-Xylene	134.24
Glycyrrhrizae Radix	Gancao	3-Methylheptane	114.26
Glycyrrhrizae Radix	Gancao	3-Methylhexane	100.23
Glycyrrhrizae Radix	Gancao	3-Methylpentane	86.2
Glycyrrhrizae Radix	Gancao	3-Ethylpentane	100.23
Glycyrrhrizae Radix	Gancao	3'-Methoxyglabridin	354.43
Glycyrrhrizae Radix	Gancao	3Β-Formylglabrolide	496.75
Glycyrrhrizae Radix	Gancao	Daidzein Dimethyl Ether	282.31
Glycyrrhrizae Radix	Gancao	1-Methoxyficifolinol	422.56
Glycyrrhrizae Radix	Gancao	2-[(3R)-8,8-Dimethyl-3,4-Dihydro-2H-Pyrano[6,5-F]Chromen-3-Yl]-5-Methoxyphenol	338.43
Glycyrrhrizae Radix	Gancao	4,2',4',Alpha-Tetrahydroxydihydrochalcone	274.29
Glycyrrhrizae Radix	Gancao	Inflacoumarin A	322.38
Glycyrrhrizae Radix	Gancao	1-(5-Hydroxy-2,2-Dimethylchromen-6-Yl)-3-(4-Hydroxyphenyl)Prop-2-En-1-One	322.38
Glycyrrhrizae Radix	Gancao	2,6,10-Trimethyl-Dodecane	144.14
Glycyrrhrizae Radix	Gancao	5,6,7,8-Tetrahydro-4-Methylquinoline	147.24
Glycyrrhrizae Radix	Gancao	Icos-5-Enoic Acid	310.58
Glycyrrhrizae Radix	Gancao	6″-O-Acetylliquiritin	444.47
Glycyrrhrizae Radix	Gancao	11-Deoxyglycyrrhetic Acid	456.78
Glycyrrhrizae Radix	Gancao	Kanzonol F	420.54
Glycyrrhrizae Radix	Gancao	6-Prenylated Eriodictyol	356.4
Glycyrrhrizae Radix	Gancao	7-Acetoxy-2-Methylisoflavone	294.32
Glycyrrhrizae Radix	Gancao	7-Hydroxy-2-Methyl-3-Phenyl-Chromone	252.28
Glycyrrhrizae Radix	Gancao	8-Prenylated Eriodictyol	356.4
Glycyrrhrizae Radix	Gancao	12-Methyltetradecanoate	256.48
Glycyrrhrizae Radix	Gancao	Kanzonol H	424.58
Glycyrrhrizae Radix	Gancao	Gadelaidic Acid	310.58
Glycyrrhrizae Radix	Gancao	Araboglycyrrhizin	779.03
Glycyrrhrizae Radix	Gancao	Araboglycyrrhizin_Qt	470.76
Glycyrrhrizae Radix	Gancao	Artonin E	436.49
Glycyrrhrizae Radix	Gancao	Gancaonin G	352.41
Glycyrrhrizae Radix	Gancao	Gancaonin H	420.49
Glycyrrhrizae Radix	Gancao	Beta-Glycyrrhetinic Acid	470.76
Glycyrrhrizae Radix	Gancao	Licoagrocarpin	338.43
Glycyrrhrizae Radix	Gancao	Gancaonin I	354.43
Glycyrrhrizae Radix	Gancao	Glyasperin A	422.51
Glycyrrhrizae Radix	Gancao	Glyasperins K	368.46
Glycyrrhrizae Radix	Gancao	Glyasperins M	368.41
Glycyrrhrizae Radix	Gancao	Glycyrrhiza Flavonol A	370.38
Glycyrrhrizae Radix	Gancao	Corylifolinin	324.4
Glycyrrhrizae Radix	Gancao	Kanzonol E	388.49
Glycyrrhrizae Radix	Gancao	Kanzonol Z	406.51
Glycyrrhrizae Radix	Gancao	Licoagroisoflavone	336.36
Glycyrrhrizae Radix	Gancao	18Α-Hydroxyglycyrrhetic Acid	486.76
Glycyrrhrizae Radix	Gancao	Licorice Glycoside A	726.74
Glycyrrhrizae Radix	Gancao	Licoriisoflavan A	438.61
Glycyrrhrizae Radix	Gancao	Odoratin	314.31
Glycyrrhrizae Radix	Gancao	Phaseol	336.36
Glycyrrhrizae Radix	Gancao	Xambioona	388.49
Glycyrrhrizae Radix	Gancao	(2R)-7-Hydroxy-2-[4-Hydroxy-3-(3-Methylbut-2-Enyl)Phenyl]Chroman-4-One	324.4
Glycyrrhrizae Radix	Gancao	Dehydroglyasperins C	340.4
Glycyrrhrizae Radix	Gancao	Mipax	194.2
Glycyrrhrizae Radix	Gancao	Naringin	580.59
Glycyrrhrizae Radix	Gancao	Glycyrrhizic Acid	823.04
Glycyrrhrizae Radix	Gancao	Liquiritigenin	256.27
Glycyrrhrizae Radix	Gancao	Methoxy-7-Hydroxycoumarin	300.28
Carthami Flos	Honghua	Luteolin	286.25
Carthami Flos	Honghua	Apigenin	270.25
Carthami Flos	Honghua	Arachic Acid	312.6
Carthami Flos	Honghua	Alpha-Humulene	204.39
Carthami Flos	Honghua	Beta-Caryophyllene	204.39
Carthami Flos	Honghua	L-Lysin	146.22
Carthami Flos	Honghua	Palmitic Acid	256.48
Carthami Flos	Honghua	Catechol	110.12
Carthami Flos	Honghua	Quercetin	302.25
Carthami Flos	Honghua	Nonanal	142.27
Carthami Flos	Honghua	Decanal	156.3
Carthami Flos	Honghua	Eic	280.5
Carthami Flos	Honghua	Terephthaldehyde	354.34
Carthami Flos	Honghua	Caffeic Acid	180.17
Carthami Flos	Honghua	Methylcinnamate	162.2
Carthami Flos	Honghua	Β-Amyrin Acetate	468.84
Carthami Flos	Honghua	Lauric Acid	200.36
Carthami Flos	Honghua	Hci	150.19
Carthami Flos	Honghua	Succinic Acid	118.1
Carthami Flos	Honghua	Syrigin	372.41
Carthami Flos	Honghua	4-[(Z)-3-Hydroxyprop-1-Enyl]-2,6-Dimethoxyphenol	210.25
Carthami Flos	Honghua	Lupeol	426.8
Carthami Flos	Honghua	Sitogluside	576.95
Carthami Flos	Honghua	Beta-Sitosterol	414.79
Carthami Flos	Honghua	Fer	194.2
Carthami Flos	Honghua	Arabinose,D	150.15
Carthami Flos	Honghua	(+)-Syringaresinol	418.48
Carthami Flos	Honghua	Rutin	610.57
Carthami Flos	Honghua	Kaempferol	286.25
Carthami Flos	Honghua	Linolenic Acid	278.48
Carthami Flos	Honghua	Stigmasterol	412.77
Carthami Flos	Honghua	Farnesene	204.39
Carthami Flos	Honghua	Nonacosane	408.89
Carthami Flos	Honghua	Astragalin	448.41
Carthami Flos	Honghua	()-Terpinen-4-Ol	154.28
Carthami Flos	Honghua	(-)-Alpha-Cedrene	204.39
Carthami Flos	Honghua	Oleic Acid	282.52
Carthami Flos	Honghua	Hyacinthin	120.16
Carthami Flos	Honghua	Trans-2,4-Decadienal	152.26
Carthami Flos	Honghua	Hmf	126.12
Carthami Flos	Honghua	Dotriacontanol	466.98
Carthami Flos	Honghua	Eee	88.12
Carthami Flos	Honghua	Stearic Acid	284.54
Carthami Flos	Honghua	O-Xylene	106.18
Carthami Flos	Honghua	P-Xylene	106.18
Carthami Flos	Honghua	L-Verbenone	150.24
Carthami Flos	Honghua	L-Alpha-Palmitin	330.57
Carthami Flos	Honghua	Benzyl Glucopyranoside	270.31
Carthami Flos	Honghua	(7As)-4,4,7A-Trimethyl-6,7-Dihydro-5H-Benzofuran-2-One	180.27
Carthami Flos	Honghua	Myristic Acid	228.38
Carthami Flos	Honghua	Pentadecylic Acid	242.45
Carthami Flos	Honghua	Methyllinolenate	292.51
Carthami Flos	Honghua	Twt	310.68
Carthami Flos	Honghua	Octacosane	394.86
Carthami Flos	Honghua	Phytol	296.6
Carthami Flos	Honghua	Daturic Acid	270.51
Carthami Flos	Honghua	Heptadecene	238.51
Carthami Flos	Honghua	Pentadecene	210.45
Carthami Flos	Honghua	1-Tetradecene	196.42
Carthami Flos	Honghua	Non	172.3
Carthami Flos	Honghua	Quercimeritrin (6Ci,7Ci,8Ci)	464.41
Carthami Flos	Honghua	Zoomaric Acid	254.46
Carthami Flos	Honghua	Ado	267.28
Carthami Flos	Honghua	Adenine	135.15
Carthami Flos	Honghua	Salicylic Acid	138.13
Carthami Flos	Honghua	Dipalmitin	569.03
Carthami Flos	Honghua	Bicetyl	450.98
Carthami Flos	Honghua	Heriguard	354.34
Carthami Flos	Honghua	(-)-Caryophyllene Oxide	220.39
Carthami Flos	Honghua	Myricetin	318.25
Carthami Flos	Honghua	10579-93-8	204.39
Carthami Flos	Honghua	Hexanoic Acid	116.18
Carthami Flos	Honghua	Antioxidant No. 33	206.36
Carthami Flos	Honghua	Beta-Ionone	192.33
Carthami Flos	Honghua	Pentacosane	352.77
Carthami Flos	Honghua	(E)-1,3-Tridecadiene-5,7,9,11-Tetrayne	164.21
Carthami Flos	Honghua	Hexenal	98.16
Carthami Flos	Honghua	10482-53-8	232.45
Carthami Flos	Honghua	L-1,2-Dipalmitin	569.03
Carthami Flos	Honghua	Eb	106.18
Carthami Flos	Honghua	Ethone	148.23
Carthami Flos	Honghua	Flavoxanthin	584.96
Carthami Flos	Honghua	Fluoranthene	202.26
Carthami Flos	Honghua	Aldehydo-D-Galactose	180.18
Carthami Flos	Honghua	Ligla	278.48
Carthami Flos	Honghua	Gamma-Tocotrienol	410.7
Carthami Flos	Honghua	[(2S)-2,3-Dihydroxypropyl] Octanoate	218.33
Carthami Flos	Honghua	Glv	74.04
Carthami Flos	Honghua	Guanosine	283.28
Carthami Flos	Honghua	Hentriacontane-8,10-Diol	468.95
Carthami Flos	Honghua	3,4,5-Trimethoxytoluene	182.24
Carthami Flos	Honghua	Hydroxysafflor-Yellow-A	612.59
Carthami Flos	Honghua	Iva	102.15
Carthami Flos	Honghua	Amoenin A3	448.41
Carthami Flos	Honghua	Nicotiflorin	594.57
Carthami Flos	Honghua	Lignan	458.55
Carthami Flos	Honghua	Lirioresinol-A	404.45
Carthami Flos	Honghua	Junipene	204.39
Carthami Flos	Honghua	Lupeol-Palmitate	665.26
Carthami Flos	Honghua	Cetene	224.48
Carthami Flos	Honghua	Luteolin-7-0-B-D-Glucoside	580.54
Carthami Flos	Honghua	Neocarthamin	450.43
Carthami Flos	Honghua	Nonacosanol	424.89
Carthami Flos	Honghua	Octadecene	252.54
Carthami Flos	Honghua	D-Phenylalanine	165.21
Carthami Flos	Honghua	Phospholipid	673.89
Carthami Flos	Honghua	Phytoene	545.04
Carthami Flos	Honghua	Phytofluene	543.02
Carthami Flos	Honghua	Precarthamin	464.51
Carthami Flos	Honghua	Propanetriol-A-Arabinofuranosyl(1→4)	342.34
Carthami Flos	Honghua	Pyrethrin Ⅱ	372.5
Carthami Flos	Honghua	Zinc01692449	86.15
Carthami Flos	Honghua	6-Hydroxykaempferol	302.25
Carthami Flos	Honghua	Qt_Kaempferol-3-O-Rutinoside-7-O-Galactoside	624.6
Carthami Flos	Honghua	Baicalein	270.25
Carthami Flos	Honghua	Qt_Carthamin-Precursor	660.62
Carthami Flos	Honghua	Qt_Carthamin	620.55
Carthami Flos	Honghua	Qt_Carthamone	286.25
Carthami Flos	Honghua	Qt_Hydroxysafflor-Yellow-A	288.27
Carthami Flos	Honghua	6-Hydroxynaringenin	288.27
Carthami Flos	Honghua	Qt_Precarthamin	316.38
Carthami Flos	Honghua	Quercetagetin	318.25
Carthami Flos	Honghua	Vomifoliol	224.33
Carthami Flos	Honghua	Qt_Safflomin-A	288.27
Carthami Flos	Honghua	Qt_Safflomin-C	452.44
Carthami Flos	Honghua	Qt_Safflow-Yellow-A	448.41
Carthami Flos	Honghua	Qt_Safflower-Yellow-B	766.76
Carthami Flos	Honghua	C08464	162.19
Carthami Flos	Honghua	Sesquiterpene	626.57
Carthami Flos	Honghua	Quercetin-6-Glucoside	480.41
Carthami Flos	Honghua	Vitamin- G	376.41
Carthami Flos	Honghua	(4S)-4-Hydroxy-3,5,5-Trimethyl-4-[(E,3R)-3-[(2R,3R,4S,5S,6R)-3,4,5-Trihydroxy-6-(Hydroxymethyl)Tetrahydropyran-2-Yl]Oxybut-1-Enyl]Cyclohex-2-En-1-One	386.49
Carthami Flos	Honghua	7-Chloro-2,4-Quinolinedicarboxylic Acid	166.23
Carthami Flos	Honghua	Safflomin-A	612.59
Carthami Flos	Honghua	Safflomin-C	614.6
Carthami Flos	Honghua	Safflow-Yellow-A	610.57
Carthami Flos	Honghua	Safflower-Yellow-B	1091.07
Carthami Flos	Honghua	Scutellarein	286.25
Carthami Flos	Honghua	Diamylphenol	234.42
Carthami Flos	Honghua	Tagetiin	480.41
Carthami Flos	Honghua	Thymopentin	679.88
Carthami Flos	Honghua	Tinctorimine	595.56
Carthami Flos	Honghua	Lut	568.96
Carthami Flos	Honghua	Zinc01666986	102.2
Carthami Flos	Honghua	(R)-2-Methylbutyric Acid	102.15
Carthami Flos	Honghua	Zinc01690417	102.2
Carthami Flos	Honghua	L-2-Amino-3-(5-Hydroxyindolyl)Propionic Acid	220.25
Carthami Flos	Honghua	(2R)-5-Methylhexan-2-Ol	116.23
Carthami Flos	Honghua	(2R,6R,10R)-6,10,14-Trimethylpentadecan-2-Ol	270.56
Carthami Flos	Honghua	6-Hydroxykaempferol-3,6,7-Tri-O-Beta-D-Glucoside	788.73
Carthami Flos	Honghua	2,4-Dichloro-5-([(E)-(4-Chlorophenyl)Methylidene]Amino)Benzoic Acid	168.25
Carthami Flos	Honghua	6-Hydroxykaempferol-3-O-Beta-D-Glucoside	464.41
Carthami Flos	Honghua	6-Hydroxykaempferol-3-O-Beta-D-Rutoside-6-O-Beta-D-Glucoside	788.73
Carthami Flos	Honghua	6-Hydroxykaempferol-3-O-Glucoside	464.41
Carthami Flos	Honghua	6-Hydroxykaempferol-3,6-Di-O-Beta-D-Glucoside	626.57
Carthami Flos	Honghua	6-Hydroxykaempferol-6,7-Di-O-Beta-D-Glucoside	626.57
Carthami Flos	Honghua	6-Hydroxykaempferol-7-O-Glucoside	464.41
Carthami Flos	Honghua	7,8-dimethyl-1H-pyrazino[2,3-g]quinazoline-2,4-dione	242.26
Carthami Flos	Honghua	(E,Z)-2,8-Decadien-4,6-Diyn-1-Yl 3-Methylbutanoate	230.33
Carthami Flos	Honghua	Glyceryl Pps	663.15
Carthami Flos	Honghua	Hydroxybenzoyl-Coumaricanhydride	456.42
Carthami Flos	Honghua	Sophoraflavonoloside	610.57
Carthami Flos	Honghua	Kaempferol-3-O-Beta-D-Rutinoside	610.57
Carthami Flos	Honghua	Kaempferol-3-O-Rutinoside-7-O-Galactoside	772.73
Carthami Flos	Honghua	Megxp0_000365	583.74
Carthami Flos	Honghua	N1,N5-(Z)-N10-(E)-Tri-P-Coumaroylspermidine	583.74
Carthami Flos	Honghua	Quercetin-3,7-Di-O-Beta-D-Glucoside	626.57
Carthami Flos	Honghua	1,11(Z)-Tridecadien-3,5,7,9-Tetrayne	164.21
Carthami Flos	Honghua	947-59-1	204.39
Carthami Flos	Honghua	(Z)-2-Methyl-5-[(1R,2S,4S)-2-Methyl-3-Methylene-2-Norbornanyl]Pent-2-En-1-Ol	220.39
Carthami Flos	Honghua	Terthiophene	248.41
Carthami Flos	Honghua	Viv	430.79
Carthami Flos	Honghua	[(Z)-Dec-8-En-4,6-Diynyl] 3-Methylbutanoate	232.35
Carthami Flos	Honghua	Beta-Carotene	536.96
Carthami Flos	Honghua	Sitoindoside Ⅱ	841.45
Carthami Flos	Honghua	5,8-Dimethyltocol	416.76
Carthami Flos	Honghua	Baicalin	446.39
Carthami Flos	Honghua	124604-44-0	166.23
Carthami Flos	Honghua	Thz	135.2
Carthami Flos	Honghua	Carthamin-Precursor	984.94
Carthami Flos	Honghua	Carthamin	944.87
Carthami Flos	Honghua	Carthamone	448.41
Carthami Flos	Honghua	Dihydroaplotaxene	234.47
Carthami Flos	Honghua	Cumalic Acid	140.1
Carthami Flos	Honghua	Cyclododecanol	184.36
Carthami Flos	Honghua	Deca-4,6-Diynyl 3-Methylbutanoate	234.37
Carthami Flos	Honghua	Amygdalin	457.48
Carthami Flos	Honghua	Cholesterol	386.73
Carthami Flos	Honghua	Clionasterol	414.79
Carthami Flos	Honghua	Kinobeon A	356.4
Coptidis Rhizoma	Huanglian	Fer	194.2
Coptidis Rhizoma	Huanglian	Magnograndiolide	266.37
Coptidis Rhizoma	Huanglian	Palmidin A	510.52
Coptidis Rhizoma	Huanglian	6-O-E-Feruloylajugol	524.57
Coptidis Rhizoma	Huanglian	6-O-E-Feruloylajugol_Qt	362.41
Coptidis Rhizoma	Huanglian	Palmatine	352.44
Coptidis Rhizoma	Huanglian	Jatrorrizine	338.41
Coptidis Rhizoma	Huanglian	Berberine	336.39
Coptidis Rhizoma	Huanglian	Columbamine	338.41
Coptidis Rhizoma	Huanglian	Isovanillin	152.16
Coptidis Rhizoma	Huanglian	Heriguard	354.34
Coptidis Rhizoma	Huanglian	Javanicin	508.52
Coptidis Rhizoma	Huanglian	Obacunoic Acid	472.58
Coptidis Rhizoma	Huanglian	Obamegine	594.76
Coptidis Rhizoma	Huanglian	Fagarine	229.25
Coptidis Rhizoma	Huanglian	2-Carboxymethyl-3-Prenyl-2,3-Epoxy-1,4-Naphthoquinone	300.33
Coptidis Rhizoma	Huanglian	Magnoflorine	342.45
Coptidis Rhizoma	Huanglian	Trihydroxybufosterocholanic Acid	464.76
Coptidis Rhizoma	Huanglian	Berberrubine	322.36
Coptidis Rhizoma	Huanglian	Dpec	282.31
Coptidis Rhizoma	Huanglian	Corydaldine	207.25
Coptidis Rhizoma	Huanglian	Epiberberine	336.39
Coptidis Rhizoma	Huanglian	Groenlandicine	322.36
Coptidis Rhizoma	Huanglian	Noroxyhydrastinine	191.2
Coptidis Rhizoma	Huanglian	Phellodendrine	342.45
Coptidis Rhizoma	Huanglian	Ethyl Caffeate	208.23
Coptidis Rhizoma	Huanglian	(R)-Canadine	339.42
Coptidis Rhizoma	Huanglian	Berlambine	351.38
Coptidis Rhizoma	Huanglian	Zosimin	328.39
Coptidis Rhizoma	Huanglian	Corchoroside A	534.71
Coptidis Rhizoma	Huanglian	Corchoroside A_Qt	404.55
Coptidis Rhizoma	Huanglian	Limonin	470.56
Coptidis Rhizoma	Huanglian	Obacunone	454.56
Coptidis Rhizoma	Huanglian	Coptisine	320.34
Coptidis Rhizoma	Huanglian	Quercetin	302.25
Coptidis Rhizoma	Huanglian	Worenine	334.37
Flos Lonicerae	Jinyinhua	Luteolin	286.25
Flos Lonicerae	Jinyinhua	Cosmetin	432.41
Flos Lonicerae	Jinyinhua	Apigenin	270.25
Flos Lonicerae	Jinyinhua	Luteolin-7-O-Glucoside	448.41
Flos Lonicerae	Jinyinhua	Rhoifolin	578.57
Flos Lonicerae	Jinyinhua	D-Camphene	136.26
Flos Lonicerae	Jinyinhua	2-[(1R,3S,4S)-3-Isopropenyl-4-Methyl-4-Vinylcyclohexyl]Propan-2-Ol	222.41
Flos Lonicerae	Jinyinhua	Beta-Caryophyllene	204.39
Flos Lonicerae	Jinyinhua	Alloaromadedrene	204.39
Flos Lonicerae	Jinyinhua	Palmitic Acid	256.48
Flos Lonicerae	Jinyinhua	Quercetin	302.25
Flos Lonicerae	Jinyinhua	Phb	138.13
Flos Lonicerae	Jinyinhua	Protocatechuic Acid	154.13
Flos Lonicerae	Jinyinhua	Nonanal	142.27
Flos Lonicerae	Jinyinhua	Geraniol	154.28
Flos Lonicerae	Jinyinhua	(-)-Alpha-Pinene	136.26
Flos Lonicerae	Jinyinhua	Cam	152.26
Flos Lonicerae	Jinyinhua	Inositol	180.18
Flos Lonicerae	Jinyinhua	Atractylodin	182.23
Flos Lonicerae	Jinyinhua	Guaiol	222.41
Flos Lonicerae	Jinyinhua	Furol	96.09
Flos Lonicerae	Jinyinhua	L-Bornyl Acetate	196.32
Flos Lonicerae	Jinyinhua	()-Alpha-Terpineol	154.28
Flos Lonicerae	Jinyinhua	Farnesol	222.41
Flos Lonicerae	Jinyinhua	Eugenol	164.22
Flos Lonicerae	Jinyinhua	O-Thymol	150.24
Flos Lonicerae	Jinyinhua	Oleanolic Acid	456.78
Flos Lonicerae	Jinyinhua	Beta-Cubebene	204.39
Flos Lonicerae	Jinyinhua	Beta-Citronellol	156.3
Flos Lonicerae	Jinyinhua	Caprylic Acid	144.24
Flos Lonicerae	Jinyinhua	Lauric Acid	200.36
Flos Lonicerae	Jinyinhua	Succinic Acid	118.1
Flos Lonicerae	Jinyinhua	Sitogluside	576.95
Flos Lonicerae	Jinyinhua	Beta-Sitosterol	414.79
Flos Lonicerae	Jinyinhua	Caffeate	180.17
Flos Lonicerae	Jinyinhua	Rutin	610.57
Flos Lonicerae	Jinyinhua	Kaempferol	286.25
Flos Lonicerae	Jinyinhua	Stigmasterol	412.77
Flos Lonicerae	Jinyinhua	Farnesene	204.39
Flos Lonicerae	Jinyinhua	Ursolic Acid	456.78
Flos Lonicerae	Jinyinhua	Hederagenol	472.78
Flos Lonicerae	Jinyinhua	Astragalin	448.41
Flos Lonicerae	Jinyinhua	Hydroquinone	110.12
Flos Lonicerae	Jinyinhua	Neryl Acetate	196.32
Flos Lonicerae	Jinyinhua	Delta-Amorphene	204.39
Flos Lonicerae	Jinyinhua	1H,3H-Pyrano(3,4-C)Pyran-1-One, 5-Ethenyl-6-(Beta-D-Glucopyranosyloxy)-4,4A,5,6-Tetrahydro-, (4As-(4Aalpha,5Beta,6Alpha))-	358.38
Flos Lonicerae	Jinyinhua	Sweroside Aglycone	196.22
Flos Lonicerae	Jinyinhua	Loganic Acid	376.4
Flos Lonicerae	Jinyinhua	Loganic Acid_Qt	214.24
Flos Lonicerae	Jinyinhua	Lignoceric Acid	368.72
Flos Lonicerae	Jinyinhua	Hexanal	100.18
Flos Lonicerae	Jinyinhua	()-Menthol	156.3
Flos Lonicerae	Jinyinhua	Farnesol Acetate	264.45
Flos Lonicerae	Jinyinhua	Nerol	154.28
Flos Lonicerae	Jinyinhua	Heptenal	112.19
Flos Lonicerae	Jinyinhua	Wln: Vhr	106.13
Flos Lonicerae	Jinyinhua	Hyacinthin	120.16
Flos Lonicerae	Jinyinhua	Glo	180.18
Flos Lonicerae	Jinyinhua	P-Coumaric Acid	164.17
Flos Lonicerae	Jinyinhua	(2S)-2-Methylbutan-1-Ol	88.17
Flos Lonicerae	Jinyinhua	Cedrol	222.41
Flos Lonicerae	Jinyinhua	Methyl Palmitate	270.51
Flos Lonicerae	Jinyinhua	Dodekan	170.38
Flos Lonicerae	Jinyinhua	Tetradecane	198.44
Flos Lonicerae	Jinyinhua	Zingiberene	204.39
Flos Lonicerae	Jinyinhua	Beta-Elemene	204.39
Flos Lonicerae	Jinyinhua	Linalool (D)	154.28
Flos Lonicerae	Jinyinhua	Ethylpalmitate	284.54
Flos Lonicerae	Jinyinhua	Muurolene	204.39
Flos Lonicerae	Jinyinhua	(1S,2S)-2-Isopropenyl-4-Isopropylidene-1-Methyl-1-Vinylcyclohexane	204.39
Flos Lonicerae	Jinyinhua	Γ-Muurolene	204.39
Flos Lonicerae	Jinyinhua	C09704	222.41
Flos Lonicerae	Jinyinhua	Octanol	130.26
Flos Lonicerae	Jinyinhua	Pel	122.18
Flos Lonicerae	Jinyinhua	(+)-Ledol	222.41
Flos Lonicerae	Jinyinhua	Methyl Myristate	242.45
Flos Lonicerae	Jinyinhua	Myristic Acid	228.42
Flos Lonicerae	Jinyinhua	Methyllinolenate	292.51
Flos Lonicerae	Jinyinhua	Zeaxanthin	568.96
Flos Lonicerae	Jinyinhua	Mandenol	308.56
Flos Lonicerae	Jinyinhua	Ethyl Linolenate	306.54
Flos Lonicerae	Jinyinhua	Copaene	204.39
Flos Lonicerae	Jinyinhua	Linalool	170.28
Flos Lonicerae	Jinyinhua	Pentadecene	210.45
Flos Lonicerae	Jinyinhua	Non	172.3
Flos Lonicerae	Jinyinhua	Methyl Linoleate	294.53
Flos Lonicerae	Jinyinhua	Loganin	390.43
Flos Lonicerae	Jinyinhua	Methyl (1R,4As,6S,7R,7As)-1,6-Dihydroxy-7-Methyl-1,4A,5,6,7,7A-Hexahydrocyclopenta[D]Pyran-4-Carboxylate	228.27
Flos Lonicerae	Jinyinhua	2-[(2S,5R)-5-Ethenyl-5-Methyloxolan-2-Yl]Propan-2-Ol	170.28
Flos Lonicerae	Jinyinhua	Indole	117.16
Flos Lonicerae	Jinyinhua	Methyl-P-Coumarate	178.2
Flos Lonicerae	Jinyinhua	Isochlorogenic,Acid	516.49
Flos Lonicerae	Jinyinhua	Heriguard	354.34
Flos Lonicerae	Jinyinhua	Helixin	751.07
Flos Lonicerae	Jinyinhua	Disacoside B_Qt	472.78
Flos Lonicerae	Jinyinhua	(-)-Caryophyllene Oxide	220.39
Flos Lonicerae	Jinyinhua	Thymol	150.24
Flos Lonicerae	Jinyinhua	Tricin	330.31
Flos Lonicerae	Jinyinhua	Alpha-Cubebene	204.39
Flos Lonicerae	Jinyinhua	(1S,4E,8E,10R)-4,8,11,11-Tetramethylbicyclo[8.1.0]Undeca-4,8-Diene	204.39
Flos Lonicerae	Jinyinhua	Heptacosane	380.83
Flos Lonicerae	Jinyinhua	3-Hexenol	100.18
Flos Lonicerae	Jinyinhua	Ptl	86.15
Flos Lonicerae	Jinyinhua	Sulcatone	126.22
Flos Lonicerae	Jinyinhua	Beta-Rhodinol	156.3
Flos Lonicerae	Jinyinhua	3-O-Methylquercetin	316.28
Flos Lonicerae	Jinyinhua	Hexenal	98.16
Flos Lonicerae	Jinyinhua	Junipene	204.39
Flos Lonicerae	Jinyinhua	Nonacosanol	424.89
Flos Lonicerae	Jinyinhua	Phytofluene	543.02
Flos Lonicerae	Jinyinhua	Beta-Carotene	536.96
Flos Lonicerae	Jinyinhua	(1R,2R,4R)-Dihydrocarveol	154.28
Flos Lonicerae	Jinyinhua	(1R,4S,4Ar)-1-Isopropyl-4-Methyl-7-Methylene-2,3,4,4A,5,6-Hexahydro-1H-Naphthalene	204.39
Flos Lonicerae	Jinyinhua	(-)-(3R,8S,9R,9As,10As)-9-Ethenyl-8-(Beta-D-Glucopyranosyloxy)-2,3,9,9A,10,10A-Hexahydro-5-Oxo-5H,8H-Pyrano[4,3-D]Oxazolo[3,2-A]Pyridine-3-Carboxylic Acid	443.45
Flos Lonicerae	Jinyinhua	(-)-(3R,8S,9R,9As,10As)-9-Ethenyl-8-(Beta-D-Glucopyranosyloxy)-2,3,9,9A,10,10A-Hexahydro-5-Oxo-5H,8H-Pyrano[4,3-D]Oxazolo[3,2-A]Pyridine-3-Carboxylic Acid_Qt	281.29
Flos Lonicerae	Jinyinhua	1,6-Dicyclohexylhexane	250.52
Flos Lonicerae	Jinyinhua	Madreselvin B	788.72
Flos Lonicerae	Jinyinhua	Ochnaflavone	538.48
Flos Lonicerae	Jinyinhua	Quercetin-3-O-Beta-D-Glu	478.39
Flos Lonicerae	Jinyinhua	Secologanate	374.38
Flos Lonicerae	Jinyinhua	Secologanic Acid_Qt	212.22
Flos Lonicerae	Jinyinhua	Secologanic Dibutylacetal	546.73
Flos Lonicerae	Jinyinhua	Secologanic Dibutylacetal_Qt	384.57
Flos Lonicerae	Jinyinhua	2H-Pyran-5-Carboxylic Acid, 4-(2,2-Dimethoxyethyl)-3-Ethenyl-2-(Beta-D-Glucopyranosyloxy)-3,4-Dihydro-, Methyl Ester, (2S,3R,4S)-	434.49
Flos Lonicerae	Jinyinhua	Secologanin Dimethylacetal_Qt	272.33
Flos Lonicerae	Jinyinhua	Desaspidinol-A	182.19
Flos Lonicerae	Jinyinhua	Scg	388.41
Flos Lonicerae	Jinyinhua	Secologanin_Qt	226.25
Flos Lonicerae	Jinyinhua	Secologanoside 7-Methylester	420.41
Flos Lonicerae	Jinyinhua	Secologanoside 7-Methylester_Qt	258.25
Flos Lonicerae	Jinyinhua	Secoxyloganin	404.41
Flos Lonicerae	Jinyinhua	Secoxyloganin_Qt	242.25
Flos Lonicerae	Jinyinhua	Loganic	176.19
Flos Lonicerae	Jinyinhua	Vogeloside	388.41
Flos Lonicerae	Jinyinhua	(3R,4As,5R,6R)-6-Hydroxy-3-Methoxy-5-Vinyl-4,4A,5,6-Tetrahydro-3H-Pyrano[5,4-C]Pyran-1-One	226.25
Flos Lonicerae	Jinyinhua	9-Epi-(E)-Caryophyllene	204.39
Flos Lonicerae	Jinyinhua	Eudesmol	224.43
Flos Lonicerae	Jinyinhua	Ginnol	424.89
Flos Lonicerae	Jinyinhua	Propyl Vinyl Ketone	98.16
Flos Lonicerae	Jinyinhua	Bzm	212.26
Flos Lonicerae	Jinyinhua	Hexene	84.18
Flos Lonicerae	Jinyinhua	Disacoside B	1075.39
Flos Lonicerae	Jinyinhua	Stigmasterol-Β-Glucoside	574.93
Flos Lonicerae	Jinyinhua	Zinc03978781	412.77
Flos Lonicerae	Jinyinhua	Hydnocarpinhydnocarpinhydnocarpin	464.45
Flos Lonicerae	Jinyinhua	Fulvotomentoside A	1207.52
Flos Lonicerae	Jinyinhua	Amylol	88.17
Flos Lonicerae	Jinyinhua	Macranthoidin A	1237.55
Flos Lonicerae	Jinyinhua	Macranthoidin B	1399.71
Flos Lonicerae	Jinyinhua	(5Z,9Z)-6,10,14-Trimethylpentadeca-5,9,13-Trien-2-One	262.48
Flos Lonicerae	Jinyinhua	Chryseriol	300.28
Flos Lonicerae	Jinyinhua	[(1S)-Endo]-(-)-Borneol	154.28
Flos Lonicerae	Jinyinhua	Methyl Chlorogenate	368.37
Flos Lonicerae	Jinyinhua	Olean-12-En-28-Oic Acid, 23-Hydroxy-3-((O-Beta-D-Xylopyranosyl-(1-3)-O-6-Deoxy-Alpha-L-Mannopyranosyl-(1-2)-Alpha-L-Arabinopyranosyl)Oxy)-, (3Beta,4Alpha)-	883.2
Flos Lonicerae	Jinyinhua	Nonanoic Acid	158.27
Flos Lonicerae	Jinyinhua	Scolymoside	594.57
Flos Lonicerae	Jinyinhua	Isothiazole, Trimethyl-	127.23
Flos Lonicerae	Jinyinhua	Methyl Isomyristate	242.45
Flos Lonicerae	Jinyinhua	Eriodictyol-7-O-Glucoside	450.43
Flos Lonicerae	Jinyinhua	Heptadecyloxirane	282.57
Flos Lonicerae	Jinyinhua	Bnl	166.34
Flos Lonicerae	Jinyinhua	3-Methyl-2-Pent-2-Enyl-Cyclopent-2-Enone	164.27
Flos Lonicerae	Jinyinhua	2,3-Dimethylpyrazine	108.16
Flos Lonicerae	Jinyinhua	Kryptoxanthin	552.96
Flos Lonicerae	Jinyinhua	Hexadienal	96.14
Flos Lonicerae	Jinyinhua	Phytantriol	330.62
Flos Lonicerae	Jinyinhua	Octadecylglycol	314.62
Flos Lonicerae	Jinyinhua	Leukol	129.17
Flos Lonicerae	Jinyinhua	4-Caffeoylquinic Acid	353.33
Flos Lonicerae	Jinyinhua	Neochlorogenic Acid	353.33
Flos Lonicerae	Jinyinhua	3,4-Dicaffeoylquinic Acid	515.48
Flos Lonicerae	Jinyinhua	4,5-Dicaffeoylquinic Acid	515.48
Flos Lonicerae	Jinyinhua	Quinic Acid	191.18
Flos Lonicerae	Jinyinhua	Secologanoside	388.36
Flos Lonicerae	Jinyinhua	Secologanoside_Qt	226.2
Flos Lonicerae	Jinyinhua	8-Epiloganin	390.43
Flos Lonicerae	Jinyinhua	8-Epiloganin_Qt	228.27
Flos Lonicerae	Jinyinhua	3,4-Di-O-Caffeoylquinic Acid Methyl Ester	530.52
Flos Lonicerae	Jinyinhua	3,5-Di-O-Caffeoylquinic Acid Methyl Ester	530.52
Flos Lonicerae	Jinyinhua	4,5-Di-O-Caffeoylquinic Acid Methyl Ester	530.52
Flos Lonicerae	Jinyinhua	Wln: Ncr B1	117.16
Flos Lonicerae	Jinyinhua	(1Alpha,3R,4Alpha,5R)-3,4,5-Tris[[(2E)-3-(3,4-Dihydroxyphenyl)-1-Oxo-2-Propen-1-Yl]Oxy]-1-Hydroxycyclohexanecarboxylic Acid	677.63
Flos Lonicerae	Jinyinhua	2-Methylpentadecane	226.5
Flos Lonicerae	Jinyinhua	Cis-2-Pentenol	86.15
Flos Lonicerae	Jinyinhua	Isobutyl Tiglate	156.25
Flos Lonicerae	Jinyinhua	Ethyl Furan	96.14
Flos Lonicerae	Jinyinhua	2-Isopropenyl-5-Methylhex-4-Enal	152.26
Flos Lonicerae	Jinyinhua	(S)-Phenethyl 2-Bromopropanoate	257.14
Flos Lonicerae	Jinyinhua	2-Bromododecane	249.27
Flos Lonicerae	Jinyinhua	3,4-Dimethyl-2-Hexanone	128.24
Flos Lonicerae	Jinyinhua	Hykop	182.19
Flos Lonicerae	Jinyinhua	Methional	104.19
Flos Lonicerae	Jinyinhua	Prenal	84.13
Flos Lonicerae	Jinyinhua	Pent-3-En-2-One	84.13
Flos Lonicerae	Jinyinhua	4-Stearylmorpholine	339.68
Flos Lonicerae	Jinyinhua	5-O-Caffeoyl Quinic Acid Butyl Ester	410.46
Flos Lonicerae	Jinyinhua	(E,E,E)-3,7-11,16-Tetramethyl Hexadeca-2,6,10,14-Tetraen-1-Ol	290.54
Flos Lonicerae	Jinyinhua	2-(3,4-Dimethoxyphenyl)-5-Hydroxy-7-Methoxy-Chromone	328.34
Flos Lonicerae	Jinyinhua	Flavone Der.	298.31
Flos Lonicerae	Jinyinhua	2-(2,4-Dimethoxyphenyl)-3-Hydroxy-7-Methoxy-Chromone	328.34
Flos Lonicerae	Jinyinhua	7-Epi-Loganin	390.43
Flos Lonicerae	Jinyinhua	7-Epi-Loganin_Qt	228.27
Flos Lonicerae	Jinyinhua	7-Epi-Vogeloside	432.47
Flos Lonicerae	Jinyinhua	7-Epi-Vogeloside_Qt	270.31
Flos Lonicerae	Jinyinhua	Methyl Octadeca-8,11-Dienoate	294.53
Flos Lonicerae	Jinyinhua	(Z,E)-Farnesol	222.41
Flos Lonicerae	Jinyinhua	Methyl-9-Methyl Tetradecanoate	256.48
Flos Lonicerae	Jinyinhua	Akebiasaponin D	929.23
Flos Lonicerae	Jinyinhua	Akebiasaponin D_Qt	472.78
Flos Lonicerae	Jinyinhua	Caeruloside C	550.57
Flos Lonicerae	Jinyinhua	Caeruloside C_Qt	388.41
Flos Lonicerae	Jinyinhua	Centauroside	758.8
Flos Lonicerae	Jinyinhua	Centauroside_Qt	434.48
Flos Lonicerae	Jinyinhua	(E,Z)-Farnesol	222.41
Flos Lonicerae	Jinyinhua	Dehydroxymorroniside	388.41
Flos Lonicerae	Jinyinhua	Dehydroxymorroniside_Qt	226.25
Flos Lonicerae	Jinyinhua	Ioniceracetalides B	476.53
Flos Lonicerae	Jinyinhua	Ioniceracetalides B_Qt	314.37
Flos Lonicerae	Jinyinhua	Isochlorogenic Acid C	516.49
Flos Lonicerae	Jinyinhua	Loniceracetalide A	460.53
Flos Lonicerae	Jinyinhua	Loniceracetalide A_Qt	298.37
Flos Lonicerae	Jinyinhua	Loniceracetalide B	460.53
Flos Lonicerae	Jinyinhua	Loniceracetalide B_Qt	298.37
Flos Lonicerae	Jinyinhua	Wln: Qr Bq Dq	126.12
Flos Lonicerae	Jinyinhua	Xylostosidine	415.51
Flos Lonicerae	Jinyinhua	Xylostosidine_Qt	253.35
Flos Lonicerae	Jinyinhua	Alpha Cadinene	204.39
Flos Lonicerae	Jinyinhua	Germacrene D	204.39
Flos Lonicerae	Jinyinhua	Dinethylsecologanoside	434.44
Flos Lonicerae	Jinyinhua	Dinethylsecologanoside_Qt	272.28
Flos Lonicerae	Jinyinhua	Madreselvin A	640.6
Flos Lonicerae	Jinyinhua	Hyperin	464.41
Flos Lonicerae	Jinyinhua	Methyl Caffeate	194.2
Flos Lonicerae	Jinyinhua	Caffeic Acid	180.17
Flos Lonicerae	Jinyinhua	Ferulic Acid	194.2
Flos Lonicerae	Jinyinhua	Vanillic acid	168.16
Flos Lonicerae	Jinyinhua	Corymbosin	358.37
Flos Lonicerae	Jinyinhua	Eriodyctiol	288.27
Flos Lonicerae	Jinyinhua	Rhodoxanthin	562.9
Fructus Forsythiae	Lianqiao	Luteolin	286.25
Fructus Forsythiae	Lianqiao	D-Camphene	136.26
Fructus Forsythiae	Lianqiao	Hemo-Sol	136.26
Fructus Forsythiae	Lianqiao	Alpha-Humulene	204.39
Fructus Forsythiae	Lianqiao	Palmitic Acid	256.48
Fructus Forsythiae	Lianqiao	Quercetin	302.25
Fructus Forsythiae	Lianqiao	Vanillic Acid	168.16
Fructus Forsythiae	Lianqiao	Cymol	134.24
Fructus Forsythiae	Lianqiao	Citral	152.26
Fructus Forsythiae	Lianqiao	(-)-Alpha-Pinene	136.26
Fructus Forsythiae	Lianqiao	(-)-Nopinene	136.26
Fructus Forsythiae	Lianqiao	Cam	152.26
Fructus Forsythiae	Lianqiao	Hydroxytyrosol	154.18
Fructus Forsythiae	Lianqiao	Wogonin	284.28
Fructus Forsythiae	Lianqiao	Myrcene	136.26
Fructus Forsythiae	Lianqiao	(R)-Linalool	154.28
Fructus Forsythiae	Lianqiao	Safrol	162.2
Fructus Forsythiae	Lianqiao	P-Ocimene	136.26
Fructus Forsythiae	Lianqiao	()-Alpha-Terpineol	154.28
Fructus Forsythiae	Lianqiao	Delta-Terpineol	154.28
Fructus Forsythiae	Lianqiao	Eugenol	164.22
Fructus Forsythiae	Lianqiao	Oleanolic Acid	456.78
Fructus Forsythiae	Lianqiao	(1S,5S)-1-Isopropyl-4-Methylenebicyclo[3.1.0]Hexane	136.26
Fructus Forsythiae	Lianqiao	Chebi:7	136.26
Fructus Forsythiae	Lianqiao	Β-Amyrin Acetate	468.84
Fructus Forsythiae	Lianqiao	Succinic Acid	118.1
Fructus Forsythiae	Lianqiao	Sitogluside	576.95
Fructus Forsythiae	Lianqiao	Beta-Sitosterol	414.79
Fructus Forsythiae	Lianqiao	Caffeate	180.17
Fructus Forsythiae	Lianqiao	Rutin	610.57
Fructus Forsythiae	Lianqiao	Lariciresinol	360.44
Fructus Forsythiae	Lianqiao	Kaempferol	286.25
Fructus Forsythiae	Lianqiao	Hirsutrin	464.41
Fructus Forsythiae	Lianqiao	Ursolic Acid	456.78
Fructus Forsythiae	Lianqiao	Arctiin	534.61
Fructus Forsythiae	Lianqiao	Arctigenin	372.45
Fructus Forsythiae	Lianqiao	Matairesinoside	520.58
Fructus Forsythiae	Lianqiao	Max	358.42
Fructus Forsythiae	Lianqiao	Astragalin	448.41
Fructus Forsythiae	Lianqiao	Β-Terpineol	154.28
Fructus Forsythiae	Lianqiao	Guajavarin	434.38
Fructus Forsythiae	Lianqiao	Bicuculline	367.38
Fructus Forsythiae	Lianqiao	Stearic Acid	284.54
Fructus Forsythiae	Lianqiao	Terpilene	136.26
Fructus Forsythiae	Lianqiao	Linalool (D)	154.28
Fructus Forsythiae	Lianqiao	Pinoresinol	358.42
Fructus Forsythiae	Lianqiao	Bicyclo[3.1.1]Hept-2-Ene-2-Methanol, 6,6-Dimethyl-	152.26
Fructus Forsythiae	Lianqiao	Secoisolariciresinol	362.46
Fructus Forsythiae	Lianqiao	Betulonic Acid	454.76
Fructus Forsythiae	Lianqiao	Myricetin	318.25
Fructus Forsythiae	Lianqiao	Amentoflavone	538.48
Fructus Forsythiae	Lianqiao	Thymol	150.24
Fructus Forsythiae	Lianqiao	Hypericin	504.46
Fructus Forsythiae	Lianqiao	Campherenol	222.41
Fructus Forsythiae	Lianqiao	Cynanuriculoside A	1085.43
Fructus Forsythiae	Lianqiao	C10230	952.68
Fructus Forsythiae	Lianqiao	Tyrosol	138.18
Fructus Forsythiae	Lianqiao	[(1S)-Endo]-(-)-Borneol	154.28
Fructus Forsythiae	Lianqiao	20(S)-Dammar-24-Ene-3Β,20-Diol-3-Acetate	486.86
Fructus Forsythiae	Lianqiao	Iso-Baurenylacetate	468.84
Fructus Forsythiae	Lianqiao	Caleolarioside A	478.49
Fructus Forsythiae	Lianqiao	(2S,3R,4S,5S,6R)-2-[4-[(1R,3As,4R,6As)-4-(4-Hydroxy-3-Methoxyphenyl)-1,3,3A,4,6,6A-Hexahydrofuro[4,3-C]Furan-1-Yl]-2-Methoxyphenoxy]-6-(Hydroxymethyl)Oxane-3,4,5-Triol	520.58
Fructus Forsythiae	Lianqiao	(2S,3R)-2-(4-Hydroxy-3-Methoxy-Phenyl)-5-(3-Hydroxypropyl)-3-Methylol-2,3-Dihydrobenzofuran-7-Ol	346.41
Fructus Forsythiae	Lianqiao	Cornoside	316.34
Fructus Forsythiae	Lianqiao	Cornoside_Qt	154.18
Fructus Forsythiae	Lianqiao	Egenine	383.43
Fructus Forsythiae	Lianqiao	(+)-Epipinoresinol-4'-O-D-Glucoside	520.58
Fructus Forsythiae	Lianqiao	Threitol	122.14
Fructus Forsythiae	Lianqiao	(+)-Pinoresinol Monomethyl Ether	372.45
Fructus Forsythiae	Lianqiao	[(2R,3S,4S,5R,6R)-3,4,5-Trihydroxy-6-[2-(1-Hydroxy-4-Oxo-1-Cyclohexa-2,5-Dienyl)Ethoxy]Oxan-2-Yl]Methyl 2-(4-Hydroxyphenyl)Acetate	450.48
Fructus Forsythiae	Lianqiao	[(2R,3S,4S,5R,6R)-3,4,5-Trihydroxy-6-[2-(1-Hydroxy-4-Oxo-1-Cyclohexa-2,5-Dienyl)Ethoxy]Oxan-2-Yl]Methyl 2-(1-Hydroxy-4-Oxo-1-Cyclohexa-2,5-Dienyl)Acetate	466.48
Fructus Forsythiae	Lianqiao	Forsythialan B	388.45
Fructus Forsythiae	Lianqiao	Forsythide	390.38
Fructus Forsythiae	Lianqiao	Forsythide_Qt	228.22
Fructus Forsythiae	Lianqiao	Forsythidmethylester	404.41
Fructus Forsythiae	Lianqiao	Forsythidmethylester_Qt	242.25
Fructus Forsythiae	Lianqiao	Hentriacontan	436.95
Fructus Forsythiae	Lianqiao	Phillyrin	534.61
Fructus Forsythiae	Lianqiao	(+)-Pinoresinol Monomethyl Ether-4-D-Beta-Glucoside	534.61
Fructus Forsythiae	Lianqiao	(+)-Pinoresinol Monomethyl Ether-4-D-Beta-Glucoside_Qt	372.45
Fructus Forsythiae	Lianqiao	Plantainoside A	478.49
Fructus Forsythiae	Lianqiao	3-Ethyl-7Hydroxyphthalide	178.2
Fructus Forsythiae	Lianqiao	Suspenol	176.24
Fructus Forsythiae	Lianqiao	Suspenolic Acid	197.23
Fructus Forsythiae	Lianqiao	Suspensaside A	622.63
Fructus Forsythiae	Lianqiao	Suspensaside B	696.77
Fructus Forsythiae	Lianqiao	3Beta-Acetyl-20,25-Epoxydammarane-24Alpha-Ol	502.86
Fructus Forsythiae	Lianqiao	Β-Hydroxyacteoside	640.65
Fructus Forsythiae	Lianqiao	3Beta-Acetyl-20,25-Epoxydammarane-24Beta-Ol	502.86
Fructus Forsythiae	Lianqiao	4-Carboxymethylphenol	151.15
Fructus Forsythiae	Lianqiao	(-)-Olivir	376.44
Fructus Forsythiae	Lianqiao	Forsythinol	372.45
Fructus Forsythiae	Lianqiao	4-Hydroxy-4-(2-Hydroxyethyl)Cyclohexan-1-One	158.22
Fructus Forsythiae	Lianqiao	Rengyoside A	322.4
Fructus Forsythiae	Lianqiao	Rengyol	160.24
Fructus Forsythiae	Lianqiao	4-Hydroxy-4-[2-[(2R,3R,4S,5S,6R)-3,4,5-Trihydroxy-6-(Hydroxymethyl)Oxan-2-Yl]Oxyethyl]Cyclohexan-1-One	320.38
Fructus Forsythiae	Lianqiao	Rengyoside C	456.54
Fructus Forsythiae	Lianqiao	Rengyolone	174.22
Fructus Forsythiae	Lianqiao	4-Hydroxy-4-[2-[(2R,3R,4S,5S,6R)-3,4,5-Trihydroxy-6-(Hydroxymethyl)Oxan-2-Yl]Oxyethyl]Cyclohexa-2,5-Dien-1-One	316.34
Fructus Forsythiae	Lianqiao	(-)-Phillygenin	372.45
Fructus Forsythiae	Lianqiao	Forsythiaside	624.65
Fructus Forsythiae	Lianqiao	Forsythoside C	640.65
Fructus Forsythiae	Lianqiao	Acteoside	624.65
Fructus Forsythiae	Lianqiao	Forsythoside D	478.5
Fructus Forsythiae	Lianqiao	Zinc00402871	170.18
Fructus Forsythiae	Lianqiao	Forsythoside E	462.5
Fructus Forsythiae	Lianqiao	Forsythoside F	756.78
Fructus Forsythiae	Lianqiao	Forsythoside G	770.81
Fructus Forsythiae	Lianqiao	Adoxosidic Acid	375.39
Fructus Forsythiae	Lianqiao	Adoxosidic Acid_Qt	213.23
Fructus Forsythiae	Lianqiao	Salidroside	300.34
Fructus Forsythiae	Lianqiao	Isorengyol	160.24
Fructus Forsythiae	Lianqiao	Rengyoxide	158.22
Fructus Forsythiae	Lianqiao	2-(3,4-Dihydroxyphenyl)-5,7-Dihydroxy-3-[(2R,3R,4R,5R,6S)-3,4,5-Trihydroxy-6-Methyl-Tetrahydropyran-2-Yl]Oxy-Chromone	448.41
Fructus Forsythiae	Lianqiao	Psuedohypericin	520.46
Fructus Forsythiae	Lianqiao	Hyperforin	536.87
Fructus Forsythiae	Lianqiao	Adhyperforin	550.9
Fructus Forsythiae	Lianqiao	Protopseudohypericin	522.48
Fructus Forsythiae	Lianqiao	Protohypericin	506.48
Fructus Forsythiae	Lianqiao	Cyclopseudo-Hypericin	626.31
Fructus Forsythiae	Lianqiao	Procyanidin	594.56
Fructus Forsythiae	Lianqiao	Emodinanthrone	256.27
Fructus Forsythiae	Lianqiao	(2R,3R,4R)-2-(3,4-Dihydroxyphenyl)Chroman-3,4,5,7-Tetrol	306.29
Fructus Forsythiae	Lianqiao	Olivil	376.44
Fructus Forsythiae	Lianqiao	8-Hydroxypinoresinol	374.42
Fructus Forsythiae	Lianqiao	(1R,3Ar,4R,6As)-1,4-Bis(4-Hydroxy-3-Methoxyphenyl)-3,3A,4,6-Tetrahydro-1H-Furo[3,4-C]Furan-6A-Ol	374.42
Fructus Forsythiae	Lianqiao	Euxanthone	228.21
Fructus Forsythiae	Lianqiao	Myrcenol	154.28
Fructus Forsythiae	Lianqiao	Norlapachol	228.26
Fructus Forsythiae	Lianqiao	(1S,6R)-3,7,7-Trimethylbicyclo[4.1.0]Hept-3-Ene-2,5-Dione	164.22
Fructus Forsythiae	Lianqiao	Cynanuriculoside A_Qt	490.7
Fructus Forsythiae	Lianqiao	Forsythoside B	756.78
Fructus Forsythiae	Lianqiao	Gamma-Camphorene	272.52
Fructus Forsythiae	Lianqiao	Lactucasterol	426.75
Fructus Forsythiae	Lianqiao	Matatabiether	166.29
Fructus Forsythiae	Lianqiao	Myricadiol	442.8
Fructus Forsythiae	Lianqiao	Octacosanedioic Acid	452.8
Fructus Forsythiae	Lianqiao	Onjisaponin G	1457.74
Fructus Forsythiae	Lianqiao	Onjixanthone I	302.3
Fructus Forsythiae	Lianqiao	Safynol	200.25
Fructus Forsythiae	Lianqiao	Scopine	155.22
Fructus Forsythiae	Lianqiao	Sutchuenensine Iv	622.82
Fructus Forsythiae	Lianqiao	Urushiol Iii	316.53
Fructus Forsythiae	Lianqiao	Hyperin	464.41
Fructus Forsythiae	Lianqiao	Oroxindin	459.41
Fructus Forsythiae	Lianqiao	Caffeic Acid	180.17
Fructus Forsythiae	Lianqiao	Ferulic Acid	194.2
Fructus Forsythiae	Lianqiao	Protocatechualdehyde	138.13
Fructus Forsythiae	Lianqiao	Betulinic Acid	456.78
Fructus Forsythiae	Lianqiao	Dimethylmatairesinol	386.48
Fructus Forsythiae	Lianqiao	Isolariciresinol	360.44
Fructus Forsythiae	Lianqiao	Zinc238769177	372.45
Herba Taraxaci	Pugongying	Arsanin	266.337
Herba Taraxaci	Pugongying	Potassium	74.548
Herba Taraxaci	Pugongying	11Β,13-Dihydrotaraxinic Acid	426.462
Herba Taraxaci	Pugongying	Methyl Caffeate	194.186
Herba Taraxaci	Pugongying	Taraxinic Acid Β-Glucopyranosyl Ester	0
Herba Taraxaci	Pugongying	Chrysanthemaxanthin	584.885
Herba Taraxaci	Pugongying	Taraxacerin	426.729
Herba Taraxaci	Pugongying	Sodium	288.378
Herba Taraxaci	Pugongying	4-Hydroxy-4-Methyl-2-Pentanone	116.16
Herba Taraxaci	Pugongying	Palmitic Acid	256.43
Herba Taraxaci	Pugongying	Β-Sitosterol	414.718
Herba Taraxaci	Pugongying	Linolenic Acid	278.436
Herba Taraxaci	Pugongying	Flavoxanthin	584.885
Herba Taraxaci	Pugongying	Taraxicin	242.274
Herba Taraxaci	Pugongying	Calcium	863.236
Herba Taraxaci	Pugongying	Zinc	65.38
Herba Taraxaci	Pugongying	Quercetin-3-Ｏ-Galactoside	463.371
Herba Taraxaci	Pugongying	Taraxerol	426.729
Herba Taraxaci	Pugongying	Myristic Acid	228.376
Herba Taraxaci	Pugongying	Inositol	180.156
Herba Taraxaci	Pugongying	3-Carene,4-Acetyl	0
Herba Taraxaci	Pugongying	Vitamin B1	337.263
Herba Taraxaci	Pugongying	Taraxasterol Acetat	468.766
Herba Taraxaci	Pugongying	Esculetin	178.143
Herba Taraxaci	Pugongying	Artecalin	264.321
Herba Taraxaci	Pugongying	P-Hydorxyphenylacetic Acid	0
Herba Taraxaci	Pugongying	Inulin	1801.57
Herba Taraxaci	Pugongying	Vitamin B2	376.369
Herba Taraxaci	Pugongying	Protocatechuic Aldehyde	138.122
Herba Taraxaci	Pugongying	Taraxasterol Palmitate	468.766
Herba Taraxaci	Pugongying	Molybdenum	95.95
Herba Taraxaci	Pugongying	Sonchuside A	412.479
Herba Taraxaci	Pugongying	Trans-P-Coumaryl Alcohol	150.177
Herba Taraxaci	Pugongying	2-T-Butyl-5-Methyl-[1,3]Dioxolane-4-Carboxylic Acid	188.223
Herba Taraxaci	Pugongying	Desacetylmatricarin	262.305
Herba Taraxaci	Pugongying	Chlorogenicacid	354.311
Herba Taraxaci	Pugongying	Mthyl P-Hydroxyphenylacetate	0
Herba Taraxaci	Pugongying	3-Methoxy-4-Hydroxybenzaldehyd	152.149
Herba Taraxaci	Pugongying	Stearic Acid	284.484
Herba Taraxaci	Pugongying	Phenylacetic Acid	136.15
Herba Taraxaci	Pugongying	Ethyl Caffeate	208.213
Herba Taraxaci	Pugongying	Benzenecarboxylic Acid	122.123
Herba Taraxaci	Pugongying	Manganese	54.938
Herba Taraxaci	Pugongying	2-Furfural	96.085
Herba Taraxaci	Pugongying	Scopoletin	192.17
Herba Taraxaci	Pugongying	Beta-Sitosterol	414.79
Herba Taraxaci	Pugongying	Caffeic Acid	180.17
Herba Taraxaci	Pugongying	Ferulic Acid	194.2
Herba Taraxaci	Pugongying	Isoscopoletin	192.18
Herba Taraxaci	Pugongying	P-coumaric acid	164.17
Semen Persicae	Taoren	Eic	280.5
Semen Persicae	Taoren	Olein	885.61
Semen Persicae	Taoren	Alexandrin	576.95
Semen Persicae	Taoren	Hederagenin	414.79
Semen Persicae	Taoren	Beta-Sitosterol	414.79
Semen Persicae	Taoren	Cis-P-Coumarate	164.17
Semen Persicae	Taoren	Campesterol	400.76
Semen Persicae	Taoren	Campesterol-3-O-Β-D-Glucopyranoside	562.92
Semen Persicae	Taoren	Campesterol-3-O-Β-D-Glucopyranoside_Qt	400.76
Semen Persicae	Taoren	Β-Sitosterol 3-O-Β-D-(6-O-Oleyl)Glucopyranoside	841.45
Semen Persicae	Taoren	Β-Sitosterol-3-(6-Palmitoyl)Glucopyranoside	815.41
Semen Persicae	Taoren	3-Feruloylquinic Acid	368.37
Semen Persicae	Taoren	Amygdalin	457.48
Semen Persicae	Taoren	D-Mandelonitrile	133.16
Semen Persicae	Taoren	Sitosterol Alpha1	426.8
Semen Persicae	Taoren	Campesterol-3-O-Β-D-(6-O-Oleyl)Glucopyranoside	827.42
Semen Persicae	Taoren	Campesterol-3-O-Β-D-(6-O-Palmityl)Glucopyranoside	801.38
Semen Persicae	Taoren	2,3-Didehydro Ga69	330.41
Semen Persicae	Taoren	2,3-Didehydro Ga70	330.41
Semen Persicae	Taoren	2,3-Didehydro Ga77	346.41
Semen Persicae	Taoren	2,3-Didehydro Ga9	314.41
Semen Persicae	Taoren	Amygdalinic Acid	476.48
Semen Persicae	Taoren	Rmn	152.16
Semen Persicae	Taoren	7-Dehydroavenasterol	412.77
Semen Persicae	Taoren	Benzyl Beta -Gentiobioside	432.47
Semen Persicae	Taoren	Wln: Q1R	108.15
Semen Persicae	Taoren	(2S,3R,4S,5S,6R)-2-(Benzyloxy)-6-Methylol-Tetrahydropyran-3,4,5-Triol	270.31
Semen Persicae	Taoren	Benzyl Glucopyranoside	270.31
Semen Persicae	Taoren	Ga118	348.43
Semen Persicae	Taoren	Ga121	330.41
Semen Persicae	Taoren	Ga121-Isolactone	330.41
Semen Persicae	Taoren	Ga122-Isolactone	330.41
Semen Persicae	Taoren	Methyl-Alpha-D-Fructofuranoside	194.21
Semen Persicae	Taoren	Ga126	346.41
Semen Persicae	Taoren	Ga16	348.43
Semen Persicae	Taoren	Gibberellin 17	378.46
Semen Persicae	Taoren	Gibberellin A44	346.46
Semen Persicae	Taoren	Ga61	332.43
Semen Persicae	Taoren	Mgl	194.21
Semen Persicae	Taoren	Ga69	332.43
Semen Persicae	Taoren	Gibberellin 7	330.41
Semen Persicae	Taoren	Ga70	332.43
Semen Persicae	Taoren	Ga77	348.43
Semen Persicae	Taoren	Ga95	330.41
Semen Persicae	Taoren	Ga97	364.48
Semen Persicae	Taoren	(2S)-2-Phenyl-2-[(2S,3R,4S,5S,6R)-3,4,5-Trihydroxy-6-(Hydroxymethyl)Oxan-2-Yl]Oxyacetic Acid	314.32
Semen Persicae	Taoren	Prunasin	295.32
Semen Persicae	Taoren	Mnn	133.16
Semen Persicae	Taoren	[(2S,3R,4S,5S,6R)-3,4,5-Trihydroxy-6-(Hydroxymethyl)Oxan-2-Yl] (E)-3-(4-Hydroxyphenyl)Prop-2-Enoate	326.33
Semen Persicae	Taoren	3-O-P-Coumaroylquinic Acid	338.34
Semen Persicae	Taoren	Grandidentatin	424.49
Semen Persicae	Taoren	[2-[(2S,3R,4S,5S,6R)-3,4,5-Trihydroxy-6-(Hydroxymethyl)Oxan-2-Yl]Oxyphenyl]Methyl (E)-3-(3,4-Dihydroxyphenyl)Prop-2-Enoate	448.46
Semen Persicae	Taoren	Populoside_Qt	286.3
Semen Persicae	Taoren	Beta-D-Glucopyranoside, 2-((Benzoyloxy)Methyl)-4-Hydroxyphenyl	406.42
Semen Persicae	Taoren	Salireposide_Qt	244.26
Semen Persicae	Taoren	24-Methylenecycloartanol	440.83
Semen Persicae	Taoren	Heriguard	354.34
Semen Persicae	Taoren	Gibberellin A119	332.43
Semen Persicae	Taoren	Gibberellin A120	314.41
Semen Persicae	Taoren	Gibberellin A122	330.41
Semen Persicae	Taoren	Gibberellin A19	362.46
Semen Persicae	Taoren	Gibberellin A30	346.41
Semen Persicae	Taoren	Gibberellin A54	348.43
Semen Persicae	Taoren	Gibberellin A60	348.43
Semen Persicae	Taoren	Gibberellin A63	348.43
Semen Persicae	Taoren	Gibberellin A87	362.41
Scolopendra	Wugong	Formic Acid	46.025
Scolopendra	Wugong	2-Hydroxy-7-[(4-Hydroxy-3-Methoxyphenyl)Methyl]-3-Methoxy-8-Quinolyl Sulfate	407.394
Scolopendra	Wugong	Tyrosin	181.191
Scolopendra	Wugong	Histamine	112.156
Scolopendra	Wugong	Cholesterol	384.648
Scolopendra	Wugong	L-Histidine	191.615
Scolopendra	Wugong	Cholesteryl Ferulate	562.835
Scolopendra	Wugong	Leucine	159.229
Radix Scrophulariae	Xuanshen	Vanillic Acid	168.16
Radix Scrophulariae	Xuanshen	Hydroxytyrosol	154.18
Radix Scrophulariae	Xuanshen	Decaffeoylacteoside	462.5
Radix Scrophulariae	Xuanshen	Caffeic Acid	180.17
Radix Scrophulariae	Xuanshen	Succinic Acid	118.1
Radix Scrophulariae	Xuanshen	Lupeol	426.8
Radix Scrophulariae	Xuanshen	Sitogluside	576.95
Radix Scrophulariae	Xuanshen	Beta-Sitosterol	414.79
Radix Scrophulariae	Xuanshen	Fer	194.2
Radix Scrophulariae	Xuanshen	Ferulic Acid	194.2
Radix Scrophulariae	Xuanshen	Crystal Vi	132.14
Radix Scrophulariae	Xuanshen	Ursolic Acid	456.78
Radix Scrophulariae	Xuanshen	Oleic Acid	282.52
Radix Scrophulariae	Xuanshen	Hmf	126.12
Radix Scrophulariae	Xuanshen	Cedrol	222.41
Radix Scrophulariae	Xuanshen	Cis-Zimtsaeure	148.17
Radix Scrophulariae	Xuanshen	P-Mca	178.2
Radix Scrophulariae	Xuanshen	Paeoniflorin_Qt	318.35
Radix Scrophulariae	Xuanshen	Sugiol	300.48
Radix Scrophulariae	Xuanshen	Cinnamic Acid	148.17
Radix Scrophulariae	Xuanshen	Catapol_Qt	200.21
Radix Scrophulariae	Xuanshen	5-(2-Hydroxyethyl)-2-Methoxyphenol	168.21
Radix Scrophulariae	Xuanshen	Acteoside	624.65
Radix Scrophulariae	Xuanshen	Aucubin	346.37
Radix Scrophulariae	Xuanshen	Geniposide	388.41
Radix Scrophulariae	Xuanshen	Aucubigenin	184.21
Radix Scrophulariae	Xuanshen	Paeonioflorin	480.51
Radix Scrophulariae	Xuanshen	Homovanillyl Alcohol	168.21
Radix Scrophulariae	Xuanshen	Angroside C	784.84
Radix Scrophulariae	Xuanshen	Scropolioside A	752.79
Radix Scrophulariae	Xuanshen	Scropolioside A_Qt	590.63
Radix Scrophulariae	Xuanshen	14-Deoxy-12(R)-Sulfoandrographolide	414.57
Radix Scrophulariae	Xuanshen	Scropolioside D	722.76
Radix Scrophulariae	Xuanshen	Scropolioside D_Qt	560.6
Radix Scrophulariae	Xuanshen	Harpagoside_Qt	332.38
Radix Scrophulariae	Xuanshen	Catapol	362.37
Radix Scrophulariae	Xuanshen	Geniposide_Qt	226.25
Radix Scrophulariae	Xuanshen	5-(Methylthio)Valeronitrile	129.25
Radix Scrophulariae	Xuanshen	6'-O-Cinnamoylharpagirle	492.57
Radix Scrophulariae	Xuanshen	6'-O-Cinnamoylharpagirle_Qt 2	200.26
Radix Scrophulariae	Xuanshen	6-O-Methylcatalpol	376.4
Radix Scrophulariae	Xuanshen	6-O-Methylcatalpol_Qt	214.24
Radix Scrophulariae	Xuanshen	7-Hydroxy-9-Hydroxymethyl-3-Oxo-	182.24
Radix Scrophulariae	Xuanshen	Cistanoside D	652.71
Radix Scrophulariae	Xuanshen	Harpagoside	494.54
Radix Scrophulariae	Xuanshen	3-Epi-Beta-Sitosterol	414.79
Radix Scrophulariae	Xuanshen	Zinc223569344	364.39
Bulbus Fritillariae Thunbergii	Zhebeimu	Beta-Sitosterol	414.79
Bulbus Fritillariae Thunbergii	Zhebeimu	Syringaresinol	418.48
Bulbus Fritillariae Thunbergii	Zhebeimu	Pelargonidin	271.26
Bulbus Fritillariae Thunbergii	Zhebeimu	2,5-Dimethoxybenzoquinone	168.16
Bulbus Fritillariae Thunbergii	Zhebeimu	Peimisine	427.69
Bulbus Fritillariae Thunbergii	Zhebeimu	Pelargonidin-3,5-Diglucoside	595.58
Bulbus Fritillariae Thunbergii	Zhebeimu	Zhebeiresinol	280.3
Bulbus Fritillariae Thunbergii	Zhebeimu	Ziebeimine	413.71
Bulbus Fritillariae Thunbergii	Zhebeimu	Verticine	431.73
Bulbus Fritillariae Thunbergii	Zhebeimu	6-Methoxyl-2-Acetyl-3-Methyl-1,4-Naphthoquinone-8-O-Beta-D-Glucopyranoside	422.42
Bulbus Fritillariae Thunbergii	Zhebeimu	Solatubin	397.71
Bulbus Fritillariae Thunbergii	Zhebeimu	Osi-2040	623.88
Bulbus Fritillariae Thunbergii	Zhebeimu	Chaksine	450.66
Bulbus Fritillariae Thunbergii	Zhebeimu	Peiminine	429.71
Bulbus Fritillariae Thunbergii	Zhebeimu	Peiminoside	593.89
Bulbus Fritillariae Thunbergii	Zhebeimu	Peiminoside_Qt	431.73
Bulbus Fritillariae Thunbergii	Zhebeimu	3-Acetyl-5-Hydroxy-7-Methoxy-2-Methylnaphthalene-1,4-Dione	260.26

## Sheet: SUPPLEMENTARY TABLE 3
ID	Molecule_name	Inchikey	PubChem_Cid	Smile	OB	Caco2	Drug likeness
LCW1	Baicalin	IKIIZLYTISPENI-ZFORQUDYSA-N	64982	C1=CC=C(C=C1)C2=CC(=O)C3=C(C(=C(C=C3O2)OC4C(C(C(C(O4)C(=O)O)O)O)O)O)O	40.1236	-0.84777	0.75264
LCW2	Stigmasterol	HCXVJBMSMIARIN-PHZDYDNGSA-N	5280794	CCC(C=CC(C)C1CCC2C1(CCC3C2CC=C4C3(CCC(C4)O)C)C)C(C)C	43.8299	1.44458	0.75665
LCW3	3-Epi-Beta-Sitosterol	KZJWDPNRJALLNS-ZFVHJZABSA-N	12303645	CCC(CCC(C)C1CCC2C1(CCC3C2CC=C4C3(CCC(C4)O)C)C)C(C)C	36.9139	1.32059	0.7512
LCW4	Baicalein	FXNFHKRTJBSTCS-UHFFFAOYSA-N	5281605	C1=CC=C(C=C1)C2=CC(=O)C3=C(C(=C(C=C3O2)O)O)O	33.5189	0.63086	0.20888
LCW5	Beta-Sitosterol	KZJWDPNRJALLNS-VJSFXXLFSA-N	222284	CCC(CCC(C)C1CCC2C1(CCC3C2CC=C4C3(CCC(C4)O)C)C)C(C)C	36.9139	1.32463	0.75123
LCW6	Paeoniflorin_Qt	GWQHMWOOQLVRLG-JGAAPJFWSA-N	11973336	CC12CC3(C4CC1(C4(C(O2)O3)COC(=O)C5=CC=CC=C5)O)O	68.1758	-0.3376	0.39507
LCW7	Cianidanol	PFTAWBLQPZVEMU-DZGCQCFKSA-N	9064	C1C(C(OC2=CC(=CC(=C21)O)O)C3=CC(=C(C=C3)O)O)O	54.8264	-0.03424	0.24164
LCW8	Ellagic Acid	AFSDNFLWKVMVRB-UHFFFAOYSA-N	5281855	C1=C2C3=C(C(=C1O)O)OC(=O)C4=CC(=C(C(=C43)OC2=O)O)O	43.0646	-0.44261	0.43417
LCW9	Paeoniflorigenone	BANPEMKDTXIFRE-LQPBRMSDSA-N	70698143	CC12CC(=O)C3CC1(OC(C3COC(=O)C4=CC=CC=C4)O2)O	65.3341	-0.12544	0.36711
LCW10	Paeoniflorin	YKRGDOXKVOZESV-WRJNSLSBSA-N	442534	CC12CC3(C4CC1(C4(C(O2)O3)COC(=O)C5=CC=CC=C5)OC6C(C(C(C(O6)CO)O)O)O)O	53.8704	-1.47259	0.78709
LCW11	Paeonol	UILPJVPSNHJFIK-UHFFFAOYSA-N	11092	CC(=O)C1=C(C=C(C=C1)OC)O	28.7872	0.92853	0.039185
LCW12	Paeonolide	IDZZECHGWAZTIB-NYBIBFQCSA-N	442923	CC(=O)C1=C(C=C(C=C1)OC)OC2C(C(C(C(O2)COC3C(C(C(CO3)O)O)O)O)O)O	6.29877	-1.41645	0.6449
LCW13	Spinasterol	JZVFJDZBLUFKCA-FXIAWGAOSA-N	5281331	CCC(C=CC(C)C1CCC2C1(CCC3C2=CCC4C3(CCC(C4)O)C)C)C(C)C	42.9794	1.44394	0.75534
LCW14	Zinc15211904	QMYGRGKKZBRZKH-LBPRGKRZSA-N	101504852	COC1=C(C=CC(=C1)C(CO)C(=O)C2=CC(=C(C=C2)O)OC)O	64.7366	0.0045	0.22232
LCW15	Rhein	FCDLCPWAQCPTKC-UHFFFAOYSA-N	10168	C1=CC2=C(C(=C1)O)C(=O)C3=C(C=C(C=C3C2=O)C(=O)O)O	47.0652	-0.19899	0.27678
LCW16	(-)-Catechin	PFTAWBLQPZVEMU-HIFRSBDPSA-N	73160	C1C(C(OC2=CC(=CC(=C21)O)O)C3=CC(=C(C=C3)O)O)O	49.6764	-0.02751	0.24162
LCW17	Aloeemodin	YDQWDHRMZQUTBA-UHFFFAOYSA-N	10207	C1=CC2=C(C(=C1)O)C(=O)C3=C(C=C(C=C3C2=O)CO)O	83.3796	-0.11702	0.2409
LCW18	Emodin-1-O-Beta-D-Glucopyranoside	HSWIRQIYASIOBE-WFMVXBLUSA-N	11968447	CC1=CC(=C2C(=C1)C(=O)C3=CC(=CC(=C3C2=O)OC4C(C(C(C(O4)CO)O)O)O)O)O	44.8064	-1.1208	0.79742
LCW19	Eupatin	ZZEQOHMDRQUMMH-UHFFFAOYSA-N	5317287	COC1=C(C=C(C=C1)C2=C(C(=O)C3=C(C(=C(C=C3O2)OC)OC)O)O)O	50.8031	0.53246	0.40804
LCW20	Physcion Diglucoside	YMXXCMGLMRYEQD-BFTLVBKUSA-N	442762	CC1=CC(=C2C(=C1)C(=O)C3=CC(=CC(=C3C2=O)OC4C(C(C(C(O4)COC5C(C(C(C(O5)CO)O)O)O)O)O)O)OC)O	41.6486	-2.64427	0.63145
LCW21	Sennoside D_Qt	PXSKWUOTHDALDG-DHIUTWEWSA-N	135397905	C1=CC2=C(C(=C1)O)C(=O)C3=C(C=C(C=C3C2C4C5=C(C(=CC=C5)O)C(=O)C6=C4C=C(C=C6O)C(=O)O)CO)O	61.0562	-0.69763	0.61109
LCW22	Toralactone	WEHXAEGTVPWKDY-UHFFFAOYSA-N	5321980	CC1=CC2=C(C(=C3C(=C2)C=C(C=C3O)OC)O)C(=O)O1	46.4644	0.85524	0.23965
LCW23	Caffeic Acid	QAIPRVGONGVQAS-DUXPYHPUSA-N	689043	C1=CC(=C(C=C1C=CC(=O)O)O)O	25.7644	0.21466	0.050089
LCW24	Clionasterol	KZJWDPNRJALLNS-FBZNIEFRSA-N	457801	CCC(CCC(C)C1CCC2C1(CCC3C2CC=C4C3(CCC(C4)O)C)C)C(C)C	36.9139	1.45001	0.75034
LCW25	Luteolin	IQPNAANSBPBGFQ-UHFFFAOYSA-N	5280445	C1=CC(=C(C=C1C2=CC(=O)C3=C(C=C(C=C3O2)O)O)O)O	36.1626	0.185	0.24552
LCW26	Sugiol	IPEHJNRNYPOFII-ICSRJNTNSA-N	94162	CC(C)C1=C(C=C2C(=C1)C(=O)CC3C2(CCCC3(C)C)C)O	36.1135	1.14054	0.28
LCW27	Tanshindiol A	TZHMQUSSYNZSTA-GOSISDBHSA-N	16730071	CC1=COC2=C1C(=O)C(=O)C3=C2C=CC4=C3CCCC4(CO)O	75.3859	0.03025	0.4551
LCW28	Tanshindiol B	RTKDBIDPGKCZJS-KPZWWZAWSA-N	5321620	CC1=COC2=C1C(=O)C(=O)C3=C2C=CC4=C3CCC(C4(C)O)O	42.6658	0.05436	0.45303
LCW29	Protocatechuic Acid	YQUVCSBJEUQKSH-UHFFFAOYSA-N	72	C1=CC(=C(C=C1C(=O)O)O)O	25.3665	0.10027	0.035092
LCW30	Tanshindiol C	RTKDBIDPGKCZJS-KZULUSFZSA-N	126072	CC1=COC2=C1C(=O)C(=O)C3=C2C=CC4=C3CCC(C4(C)O)O	42.8549	-0.03889	0.45301
LCW31	Tanshinone Iia	HYXITZLLTYIPOF-UHFFFAOYSA-N	164676	CC1=COC2=C1C(=O)C(=O)C3=C2C=CC4=C3CCCC4(C)C	49.8873	1.0468	0.39781
LCW32	3-Hydroxymethylenetanshinquinone	RUJKJFRMCYQMLH-ZDUSSCGKSA-N	5318290	CC1=COC2=C1C(=O)C(=O)C3=C2C=CC4=C3CCC(C4=C)O	32.161	0.38377	0.40894
LCW33	4-Methylenemiltirone	LZQLPNKJTUROMD-UHFFFAOYSA-N	14609851	CC(C)C1=CC2=C(C3=C(C=C2)C(=C)CCC3)C(=O)C1=O	34.3487	1.25003	0.22726
LCW34	Tanshinone Iib	XDUXBBDRILEIEZ-LJQANCHMSA-N	9926694	CC1=COC2=C1C(=O)C(=O)C3=C2C=CC4=C3CCCC4(C)CO	65.2589	0.4385	0.44871
LCW35	(6S,7R)-6,7-Dihydroxy-1,6-Dimethyl-8,9-Dihydro-7H-Naphtho[8,7-G]Benzofuran-10,11-Dione	RTKDBIDPGKCZJS-XIKOKIGWSA-N	10470747	CC1=COC2=C1C(=O)C(=O)C3=C2C=CC4=C3CCC(C4(C)O)O	41.3105	-0.05953	0.453
LCW36	(Z)-3-[2-[(E)-2-(3,4-Dihydroxyphenyl)Vinyl]-3,4-Dihydroxy-Phenyl]Acrylic Acid	PULWRMOKQNWQBD-UJURIKRHSA-N	11602092	C1=CC(=C(C=C1C=CC2=C(C=CC(=C2O)O)C=CC(=O)O)O)O	88.536	-0.08596	0.25869
LCW37	1-Methyl-10,11-Dioxonaphtho[1,2-G][1]Benzofuran-6-Carbaldehyde	QMOPNCBGTRJHHI-UHFFFAOYSA-N	14609847	CC1=COC2=C1C(=O)C(=O)C3=C2C=CC4=C3C=CC=C4C=O	73.4446	0.53948	0.41736
LCW38	2-(4-Hydroxy-3-Methoxyphenyl)-5-(3-Hydroxypropyl)-7-Methoxy-3-Benzofurancarboxaldehyde	PHJUPBDWRVMJQA-UHFFFAOYSA-N	6709746	COC1=C(C=CC(=C1)C2=C(C3=CC(=CC(=C3O2)OC)CCCO)C=O)O	62.7841	0.34892	0.39628
LCW39	3,4-Phenanthrenedione	SLTQYODWMZBDPJ-UHFFFAOYSA-N	135872	CC1=CC=CC2=C1C=CC3=C2C(=O)C(=O)C(=C3)C(C)C	40.8602	1.23498	0.22897
LCW40	Arucadiol	CEIJAQIIDANFLF-UHFFFAOYSA-N	11011966	CC(C)C1=C(C(=C2C(=C1)C=CC3=C2C(=O)CCC3(C)C)O)O	33.7653	1.18653	0.28585
LCW41	Cryptotanshinone	GVKKJJOMQCNPGB-JTQLQIEISA-N	160254	CC1COC2=C1C(=O)C(=O)C3=C2C=CC4=C3CCCC4(C)C	52.342	0.9513	0.39555
LCW42	Danshenol A	WQYKPUPMMFGHQW-QKVFXAPYSA-N	3083514	CC1COC2=C1C(=O)C(C3=C2C=CC4=C3C=CC=C4C)(CC(=O)C)O	56.9652	0.33496	0.52172
LCW43	Danshenol B	KZLPKGGMSDHTRS-YTEVENLXSA-N	3083515	CC1COC2=C1C(=O)C(C3=C2C=CC4=C3CCCC4(C)C)(CC(=O)C)O	57.9509	0.53345	0.55764
LCW44	Dehydrotanshinone Ii A	PURTYNPVRFEUEN-UHFFFAOYSA-N	128994	CC1=COC2=C1C(=O)C(=O)C3=C2C=CC4=C3C=CCC4(C)C	43.7623	1.02366	0.40019
LCW45	Deoxyneocryptotanshinone	BIDSIGUBHQOWEC-UHFFFAOYSA-N	15690458	CC(C)C1=C(C2=C(C3=C(C=C2)C(CCC3)(C)C)C(=O)C1=O)O	49.4003	0.84911	0.28555
LCW46	Digallic Acid	COVFEVWNJUOYRL-UHFFFAOYSA-N	341	C1=C(C=C(C(=C1O)O)O)C(=O)OC2=CC(=CC(=C2O)O)C(=O)O	61.8486	-0.76218	0.25635
LCW47	Ferruginol	QXNWVJOHUAQHLM-AZUAARDMSA-N	442027	CC(C)C1=C(C=C2C(=C1)CCC3C2(CCCC3(C)C)C)O	36.0695	1.62786	0.2474
LCW48	Isocryptotanshinone	VUIHARLRBGHPEA-SNVBAGLBSA-N	101603194	CC1COC2=C1C(=O)C3=C(C2=O)C4=C(C=C3)C(CCC4)(C)C	54.9819	0.92719	0.39449
LCW49	Isoimperatorin	IGWDEVSBEKYORK-UHFFFAOYSA-N	68081	CC(=CCOC1=C2C=CC(=O)OC2=CC3=C1C=CO3)C	45.4642	0.97234	0.22524
LCW50	Isotanshinone I	XYKZSUXWBGUGQV-UHFFFAOYSA-N	623940	CC1=CC=CC2=C1C=CC3=C2C(=O)C4=C(C3=O)C(=CO4)C	29.7194	1.00753	0.36138
LCW51	Isotanshinone Iia	QHGPIJMPUOVBOL-UHFFFAOYSA-N	626354	CC1=COC2=C1C(=O)C3=C(C2=O)C4=C(C=C3)C(CCC4)(C)C	49.916	1.02666	0.39674
LCW52	Methylenetanshinquinone	QDFFAXSMLUUJSG-UHFFFAOYSA-N	105118	CC1=COC2=C1C(=O)C(=O)C3=C2C=CC4=C3CCCC4=C	37.0732	1.03341	0.36017
LCW53	Microstegiol	KIXMQGXACFNMEM-FQEVSTJZSA-N	403772	CC1=C2CCCC(C3(C2=C(C=C1)C=C(C3=O)C(C)C)O)(C)C	39.6123	1.05371	0.27734
LCW54	Miltionone Ⅰ	QSCNWDMCLMQBQE-UHFFFAOYSA-N	5319835	CC(C)C1=C(C2=C(C3=C(C=C2)C(CCC3=O)(C)C)C(=O)C1=O)O	49.6844	0.3454	0.32125
LCW55	Miltionone Ⅱ	BUXRZMUFTNNKNJ-VIFPVBQESA-N	5319836	CC1COC2=C1C(=O)C(=O)C3=C4CCCC(C4=C(C=C32)O)(C)C	71.0297	0.6207	0.43711
LCW56	Miltipolone	QCERTNNJMAPQRG-BXWFABGCSA-N	10086184	CC1=C(C(=O)C=C2C(=C1)C3CC4C2(CCCC4(C)C)CO3)O	36.5561	0.49945	0.36803
LCW57	Miltirone	FEFAIBOZOKSLJR-UHFFFAOYSA-N	160142	CC(C)C1=CC2=C(C3=C(C=C2)C(CCC3)(C)C)C(=O)C1=O	38.757	1.22696	0.25418
LCW58	Neocryptotanshinone	LGZFJHSOBYVDLA-SNVBAGLBSA-N	44425165	CC(CO)C1=C(C2=C(C3=C(C=C2)C(CCC3)(C)C)C(=O)C1=O)O	52.488	0.34714	0.32306
LCW59	Nortanshinone	YUFZXVOYNSJPSJ-UHFFFAOYSA-N	10062187	CC1=COC2=C1C(=O)C(=O)C3=C2C=CC4=C3CCCC4=O	34.7208	0.49746	0.36634
LCW60	Poriferasterol	HCXVJBMSMIARIN-KEJCWXRGSA-N	5281330	CCC(C=CC(C)C1CCC2C1(CCC3C2CC=C4C3(CCC(C4)O)C)C)C(C)C	43.8299	1.43659	0.75596
LCW61	Przewalskin A	ZWMNXVIUPFQWFJ-QTEQDKRBSA-N	16090912	CC(C)C1=CC2=C(C(=O)C(=C1O)C(=O)C)C34CCCC(C3C(=O)C2OC4=O)(C)C	37.1065	-0.26273	0.64901
LCW62	Przewalskin B	XENNDAKNPKZKFC-YDGZCJQPSA-N	135033255	CC(C)C1=CC23CCC4C(=CCCC4(C)C)C2OC(=O)C3(C1=O)O	110.324	0.34407	0.43809
LCW63	Przewaquinone B	CETREAVXUDHZGK-UHFFFAOYSA-N	622085	CC1=CC=CC2=C1C=CC3=C2C(=O)C(=O)C4=C3OC=C4CO	62.2401	0.38523	0.41374
LCW64	Przewaquinone C	JVRKHBLVECIWMZ-GOSISDBHSA-N	124307629	CC1=COC2=C1C(=O)C(=O)C3=C2C=CC4=C3CCCC4(C)O	55.7417	0.41987	0.40408
LCW65	Salvilenone	WDBJFWOOWQREKA-UHFFFAOYSA-N	389885	CC1=C2C=CC3=C4C2=C(C=C1)C(=O)C(=C4OC3(C)C)C(C)C	30.3837	1.46267	0.37639
LCW66	Salviolone	QATRODNHXVHGNU-UHFFFAOYSA-N	10355691	CC1=C(C(=O)C=C2C3=C(C=CC2=C1)C(CCC3)(C)C)O	31.7242	1.04459	0.23568
LCW67	Sclareol	XVULBTBTFGYVRC-CZKCSJLSSA-N	7060889	CC1(CCCC2(C1CCC(C2CCC(C)(C=C)O)(C)O)C)C	43.6707	0.839	0.2058
LCW68	Tournefolic Acid A	KSKIGSUQYGWNAK-ZZXKWVIFSA-N	10403222	C1=CC(=C(C=C1C2=CC3=C(C=CC(=C3O2)O)C=CC(=O)O)O)O	48.2436	0.18274	0.31229
LCW69	Zinc100230821	GRGPQNRHXNRJFL-SNVBAGLBSA-N	98054352	CC1=CC=CC2=C1C=CC3=C2C(=O)C(=O)C(=C3O)C(C)CO	45.6373	0.47507	0.29549
LCW70	Zinc13341234	DOUMFZQKYFQNTF-QQNRWZHASA-N	9841799	C1=CC(=C(C=C1CC(C(=O)O)OC(=O)C=CC2=CC(=C(C=C2)O)O)O)O	109.381	-0.33177	0.35119
LCW71	Zinc14719978	UPCWCCRFMPIOAP-GFCCVEGCSA-N	14626764	CC1=COC2=C1C(=O)C(=O)C3=C2C=CC4=C3C(CCC4(C)C)O	44.9293	0.52953	0.44272
LCW72	Zinc6071822	LOLTUKHHUOCHAV-LAJNKCICSA-N	124307626	CC1COC2=C(C1(C)CO)C(=O)C3=C(C2=O)C4=C(C=C3)C(=CC=C4)C	38.883	0.67117	0.55453
LCW73	Zinc8681480	HARGZZNYNSYSGJ-SNVBAGLBSA-N	40785034	CC1COC2=C1C(=O)C(=O)C3=C2C=CC4=C3C=CC=C4C	45.0433	0.95471	0.36015
LCW74	A-Amyrin	FSLPMRQHCOLESF-ACUMZOKISA-N	12358389	CC1CCC2(CCC3(C(=CCC4C3(CCC5C4(CCC(C5(C)C)O)C)C)C2C1C)C)C	39.5121	1.37278	0.76221
LCW75	Ferulic Acid	KSEBMYQBYZTDHS-HYXAFXHYSA-N	1548883	COC1=C(C=CC(=C1)C=CC(=O)O)O	54.9655	0.52671	0.058005
LCW76	Z-Ligustilide	IQVQXVFMNOFTMU-DHZHZOJOSA-N	5877292	CCCC=C1C2=C(C=CCC2)C(=O)O1	51.3003	1.30184	0.066555
LCW77	Kaempferol	IYRMWMYZSQPJKC-UHFFFAOYSA-N	5280863	C1=CC(=CC=C1C2=C(C(=O)C3=C(C=C(C=C3O2)O)O)O)O	41.8822	0.26096	0.24066
LCW78	Licochalcone A	KAZSKMJFUPEHHW-DHZHZOJOSA-N	5318998	CC(C)(C=C)C1=C(C=C(C(=C1)C=CC(=O)C2=CC=C(C=C2)O)OC)O	40.7897	0.81609	0.28517
LCW79	Licochalcone B	DRDRYGIIYOPBBZ-XBXARRHUSA-N	5318999	COC1=C(C=CC(=C1O)O)C=CC(=O)C2=CC=C(C=C2)O	76.7574	0.46786	0.1935
LCW80	Licoricone	GGWMNTNDTRKETA-UHFFFAOYSA-N	5319013	CC(=CCC1=C(C=C(C(=C1OC)C2=COC3=C(C2=O)C=CC(=C3)O)O)OC)C	63.5785	0.53458	0.4712
LCW81	Methoxy-7-Hydroxycoumarin	FTOHMMMSWYNATM-UHFFFAOYSA-N	25015742	COC1=C2C=C(C(=O)OC2=CC(=C1)O)C3=C(C=C(C=C3)O)O	83.7144	0.23536	0.27136
LCW82	Echinatin	QJKMIJNRNRLQSS-UITAMQMPSA-N	92449653	COC1=C(C=CC(=C1)O)/C=C\C(=O)C2=CC=C(C=C2)O	66.584	0.38086	0.16689
LCW83	Glabrene	NGGYSPUAKQMTNP-UHFFFAOYSA-N	480774	CC1(C=CC2=C(C=CC(=C2O1)C3=CC4=C(C=C(C=C4)O)OC3)O)C	46.2669	0.98912	0.43902
LCW84	Glabridin	LBQIJVLKGVZRIW-ZDUSSCGKSA-N	124052	CC1(C=CC2=C(O1)C=CC3=C2OCC(C3)C4=C(C=C(C=C4)O)O)C	53.2451	0.97152	0.46967
LCW85	Glyasperin F	CFCUNFSHJIQKLS-ZDUSSCGKSA-N	137639771	CC1(C=CC2=C(C=CC(=C2O1)C3COC4=CC(=CC(=C4C3=O)O)O)O)C	75.8368	0.43068	0.53514
LCW86	Glycyrol	LWESBHWAOZORCQ-UHFFFAOYSA-N	5320083	CC(=CCC1=C(C=C2C(=C1OC)C3=C(C4=C(O3)C=C(C=C4)O)C(=O)O2)O)C	90.7758	0.71361	0.66819
LCW87	Glycyrrhizic Acid	LPLVUJXQOOQHMX-QWBHMCJMSA-N	14982	CC1(C2CCC3(C(C2(CCC1OC4C(C(C(C(O4)C(=O)O)O)O)OC5C(C(C(C(O5)C(=O)O)O)O)O)C)C(=O)C=C6C3(CCC7(C6CC(CC7)(C)C(=O)O)C)C)C)C	19.6173	-2.65678	0.11053
LCW88	Isoliquiritigenin	DXDRHHKMWQZJHT-FPYGCLRLSA-N	638278	C1=CC(=CC=C1C=CC(=O)C2=C(C=C(C=C2)O)O)O	85.3218	0.43959	0.14805
LCW89	Liquiritigenin	FURUXTVZLHCCNA-AWEZNQCLSA-N	114829	C1C(OC2=C(C1=O)C=CC(=C2)O)C3=CC=C(C=C3)O	32.7627	0.50823	0.18316
LCW90	Liquiritin	DEMKZLAVQYISIA-ZRWXNEIDSA-N	503737	C1C(OC2=C(C1=O)C=CC(=C2)O)C3=CC=C(C=C3)OC4C(C(C(C(O4)CO)O)O)O	65.6901	-1.06319	0.73893
LCW91	Ononin	MGJLSBDCWOSMHL-MIUGBVLSSA-N	442813	COC1=CC=C(C=C1)C2=COC3=C(C2=O)C=CC(=C3)OC4C(C(C(C(O4)CO)O)O)O	11.5221	-0.74062	0.7756
LCW92	Phaseol	FRXPSBUCIWPZMH-UHFFFAOYSA-N	44257530	CC(=CCC1=C(C=CC2=C1OC(=O)C3=C2OC4=C3C=CC(=C4)O)O)C	78.7662	0.75862	0.57867
LCW93	Shinpterocarpin	QGPHRCQDTPCIQI-KXBFYZLASA-N	10336244	CC1(C=CC2=C(O1)C=CC3=C2OCC4C3OC5=C4C=CC(=C5)O)C	80.2953	1.10145	0.72746
LCW94	Beta-Carotene	OENHQHLEOONYIE-JLTXGRSLSA-N	5280489	CC1=C(C(CCC1)(C)C)C=CC(=CC=CC(=CC=CC=C(C)C=CC=C(C)C=CC2=C(CCCC2(C)C)C)C)C	37.1843	2.25156	0.58358
LCW95	Cholesterol	HVYWMOMLDIMFJA-DPAQBDIFSA-N	5997	CC(C)CCCC(C)C1CCC2C1(CCC3C2CC=C4C3(CCC(C4)O)C)C	37.8739	1.43101	0.67677
LCW96	Kinobeon A	KQTQOJWCKLPTGL-AATRIKPKSA-N	10237057	COC1=CC(=CC=CC=C2C=C(C(=O)C(=C2)OC)OC)C=C(C1=O)OC	48.4663	0.8134	0.36494
LCW97	Quercetin	REFJWTPEDVJJIY-UHFFFAOYSA-N	5280343	C1=CC(=C(C=C1C2=C(C(=O)C3=C(C=C(C=C3O2)O)O)O)O)O	46.4333	0.04842	0.27525
LCW98	Lignan	PEIBIXYUYBVLDS-LACYOAMESA-N	92242026	CCOC(=O)C1C(C(=O)C2=CC(=C(C=C2C1C3=CC(=C(C(=C3)OC)OC)OC)OC)OC)C	43.3182	0.41883	0.65067
LCW99	Flavoxanthin	JRHJXXLCNATYLS-NGZWBNMCSA-N	5281238	CC1=CC(CC(C1C=CC(=CC=CC(=CC=CC=C(C)C=CC=C(C)C2C=C3C(CC(CC3(O2)C)O)(C)C)C)C)(C)C)O	60.4129	0.96732	0.55609
LCW100	Palmitic Acid	IPCSVZSSVZVIGE-UHFFFAOYSA-N	985	CCCCCCCCCCCCCCCC(=O)O	19.2966	1.09151	0.098573
LCW101	6-Hydroxykaempferol	LFPHMXIOQBBTSS-UHFFFAOYSA-N	5281638	C1=CC(=CC=C1C2=C(C(=O)C3=C(C(=C(C=C3O2)O)O)O)O)O	62.1327	0.16168	0.27266
LCW102	6-Hydroxynaringenin	NPLTVGMLNDMOQE-NSHDSACASA-N	188308	C1C(OC2=CC(=C(C(=C2C1=O)O)O)O)C3=CC=C(C=C3)O	33.2292	0.27121	0.24203
LCW103	7,8-dimethyl-1H-pyrazino[2,3-g]quinazoline-2,4-dione	DIFBPHXISHQENP-UHFFFAOYSA-N	21786815	CC1=NC2=C(C=C3C(=C2)C(=O)NC(=O)N3)N=C1C	45.7509	0.05727	0.18605
LCW104	Amygdalin	XUCIJNAGGSZNQT-JHSLDZJXSA-N	656516	C1=CC=C(C=C1)C(C#N)OC2C(C(C(C(O2)COC3C(C(C(C(O3)CO)O)O)O)O)O)O	4.41505	-1.91476	0.61219
LCW105	Phytoene	YVLPJIGOMTXXLP-KEKOKYSKSA-N	5280784	CC(=CCCC(=CCCC(=CCCC(=CC=CC=C(C)CCC=C(C)CCC=C(C)CCC=C(C)C)C)C)C)C	39.5631	2.21502	0.50463
LCW106	Pyrethrin Ii	VJFUPGQZSXIULQ-XIGJTORUSA-N	5281555	CC1=C(C(=O)CC1OC(=O)C2C(C2(C)C)C=C(C)C(=O)OC)CC=CC=C	48.3571	0.53038	0.35025
LCW107	Qt_Carthamone	ZWTHNQBQIXDGOG-ZZXKWVIFSA-N	131833009	C1=CC(=CC=C1C=CC(=O)C2=C(C(=O)C(=O)C=C2O)O)O	51.0258	-0.31077	0.20055
LCW108	Quercetagetin	ZVOLCUVKHLEPEV-UHFFFAOYSA-N	5281680	C1=CC(=C(C=C1C2=C(C(=O)C3=C(C(=C(C=C3O2)O)O)O)O)O)O	45.007	-0.0593	0.30991
LCW109	Berberrubine	VRYRNVUINYKGJK-UHFFFAOYSA-N	72703	COC1=C(C2=C[N+]3=C(C=C2C=C1)C4=CC5=C(C=C4CC3)OCO5)O.[Cl-]	35.7355	1.06673	0.7269
LCW110	Magnograndiolide	VHFXPBHLQOPQHJ-ABBQYLIMSA-N	5319198	CC1(CCC2C(C3C1CCC3(C)O)OC(=O)C2=C)O	63.7089	0.02344	0.18833
LCW111	(R)-Canadine	VZTUIEROBZXUFA-MRXNPFEDSA-N	443422	COC1=C(C2=C(CC3C4=CC5=C(C=C4CCN3C2)OCO5)C=C1)OC	55.3669	1.03841	0.77465
LCW112	Obacunone	MAYJEFRPIKEYBL-OASIGRBWSA-N	119041	CC1(C2CC(=O)C3(C(C2(C=CC(=O)O1)C)CCC4(C35C(O5)C(=O)OC4C6=COC=C6)C)C)C	43.2863	0.00775	0.76724
LCW113	Palmatine	DJDOMQTVQYDGJL-UHFFFAOYSA-N	19009	COC1=C(C2=C[N+]3=C(C=C2C=C1)C4=CC(=C(C=C4CC3)OC)OC)OC	64.6011	1.3287	0.64524
LCW114	Mandenol	FMMOOAYVCKXGMF-MURFETPASA-N	5282184	CCCCCC=CCC=CCCCCCCCC(=O)OCC	41.9962	1.45585	0.19321
LCW115	Chryseriol	SCZVLDHREVKTSH-UHFFFAOYSA-N	5280666	COC1=C(C=CC(=C1)C2=CC(=O)C3=C(C=C(C=C3O2)O)O)O	35.8509	0.39361	0.27415
LCW116	Corymbosin	FLCVGMVLNHYJAW-UHFFFAOYSA-N	10970376	COC1=CC(=C2C(=C1)OC(=CC2=O)C3=CC(=C(C(=C3)OC)OC)OC)O	51.9565	0.88206	0.40656
LCW117	Eriodyctiol	SBHXYTNGIZCORC-CYBMUJFWSA-N	373261	C1C(OC2=CC(=CC(=C2C1=O)O)O)C3=CC(=C(C=C3)O)O	41.3504	0.04932	0.2436
LCW118	Ethyl Linolenate	JYYFMIOPGOFNPK-XSHSMGBESA-N	6371716	CCC=CCC=CCC=CCCCCCCCC(=O)OCC	46.101	1.53656	0.19716
LCW119	Rhodoxanthin	VWXMLZQUDPCJPL-PCCDYLTASA-N	5380108	CC1=CC(=O)CC(C1=CC=C(C)C=CC=C(C)C=CC=CC(=CC=CC(=CC=C2C(=CC(=O)CC2(C)C)C)C)C)(C)C	31.2248	1.16612	0.55114
LCW120	Zinc03978781	HCXVJBMSMIARIN-NKMAIEQZSA-N	11870462	CCC(C=CC(C)C1CCC2C1(CCC3C2CC=C4C3(CCC(C4)O)C)C)C(C)C	43.8299	1.32212	0.75647
LCW121	Betulinic Acid	QGJZLNKBHJESQX-FZFNOLFKSA-N	64971	CC(=C)C1CCC2(C1C3CCC4C5(CCC(C(C5CCC4(C3(CC2)C)C)(C)C)O)C)C(=O)O	55.3771	0.73231	0.7761
LCW122	Bicuculline	IYGYMKDQCDOMRE-ZWKOTPCHSA-N	10237	CN1CCC2=CC3=C(C=C2C1C4C5=C(C6=C(C=C5)OCO6)C(=O)O4)OCO3	69.6675	0.72266	0.88223
LCW123	Arctiin	XOJVHLIYNSOZOO-SWOBOCGESA-N	100528	COC1=C(C=C(C=C1)CC2COC(=O)C2CC3=CC(=C(C=C3)OC4C(C(C(C(O4)CO)O)O)O)OC)OC	34.4485	-0.72954	0.84109
LCW124	Dimethylmatairesinol	SNAOLIMFHAAIER-DLBZAZTESA-N	384877	COC1=C(C=C(C=C1)CC2COC(=O)C2CC3=CC(=C(C=C3)OC)OC)OC	52.3046	0.77591	0.4849
LCW125	Hyperforin	KGSZHKRKHXOAMG-HQKKAZOISA-N	441298	CC(C)C(=O)C12C(=O)C(=C(C(C1=O)(CC(C2(C)CCC=C(C)C)CC=C(C)C)CC=C(C)C)O)CC=C(C)C	44.0332	0.86693	0.598
LCW126	Isolariciresinol	OGFXBIXJCWAUCH-KPHUOKFYSA-N	160521	COC1=C(C=C2C(C(C(CC2=C1)CO)CO)C3=CC(=C(C=C3)O)OC)O	66.5105	-0.19572	0.38869
LCW127	(-)-Phillygenin	CPJKKWDCUOOTEW-RPQNVMPDSA-N	12314161	COC1=C(C=C(C=C1)C2C3COC(C3CO2)C4=CC(=C(C=C4)O)OC)OC	95.0364	0.75214	0.56703
LCW128	Onjixanthone I	PLTRADDVONOEAX-UHFFFAOYSA-N	5320290	COC1=C(C(=C2C(=C1)OC3=C(C2=O)C=C(C=C3)O)OC)OC	79.1571	0.83705	0.29993
LCW129	Rutin	IKGXIBQEEMLURG-NVPNHPEKSA-N	5280805	CC1C(C(C(C(O1)OCC2C(C(C(C(O2)OC3=C(OC4=CC(=CC(=C4C3=O)O)O)C5=CC(=C(C=C5)O)O)O)O)O)O)O)O	3.20153	-1.92581	0.68283
LCW130	Wogonin	XLTFNNCXVBYBSX-UHFFFAOYSA-N	5281703	COC1=C(C=C(C2=C1OC(=CC2=O)C3=CC=CC=C3)O)O	30.6846	0.78776	0.22942
LCW131	Zinc238769177	CPJKKWDCUOOTEW-VUEDXXQZSA-N	21722915	COC1=C(C=C(C=C1)C2C3COC(C3CO2)C4=CC(=C(C=C4)OC5C(C(C(C(O5)CO)O)O)O)OC)OC	85.1177	0.75956	0.56703
LCW132	Linolenic Acid	DTOSIQBPPRVQHS-PDBXOOCHSA-N	5280934	CCC=CCC=CCC=CCCCCCCCC(=O)O	45.0091	1.20965	0.14709
LCW133	Taraxerol	GGGUGZHBAOMSFJ-GADYQYKKSA-N	92097	CC1(CCC2(CC=C3C4(CCC5C(C(CCC5(C4CCC3(C2C1)C)C)O)(C)C)C)C)C	38.4025	1.37266	0.76677
LCW134	Esculetin	ILEDWLMCKZNDJK-UHFFFAOYSA-N	5281416	C1=CC(=O)OC2=CC(=C(C=C21)O)O	22.9689	0.43785	0.066251
LCW135	Ethyl Caffeate	WDKYDMULARNCIS-GQCTYLIASA-N	5317238	CCOC(=O)C=CC1=CC(=C(C=C1)O)O	103.851	0.72504	0.067883
LCW136	Inositol	CDAISMWEOUEBRE-LKPKBOIGSA-N	892	C1(C(C(C(C(C1O)O)O)O)O)O	19.1007	-1.80405	0.04715
LCW137	Methyl Caffeate	OCNYGKNIVPVPPX-HWKANZROSA-N	689075	COC(=O)C=CC1=CC(=C(C=C1)O)O	30.6839	0.53589	0.058275
LCW138	Myristic Acid	TUNFSRHWOTWDNC-UHFFFAOYSA-N	11005	CCCCCCCCCCCCCC(=O)O	21.1812	1.07113	0.066784
LCW139	Stearic Acid	QIQXTHQIDYTFRH-UHFFFAOYSA-N	5281	CCCCCCCCCCCCCCCCCC(=O)O	17.8254	1.14557	0.14086
LCW140	Catalpol	LHDWRKICQLTVDL-PZYDOOQISA-N	91520	C1=COC(C2C1C(C3C2(O3)CO)O)OC4C(C(C(C(O4)CO)O)O)O	5.06825	-1.7212	0.43908
LCW141	Rehmannioside A	DTNSOISBYQKHCS-XTOBSYSVSA-N	6325881	C1=COC(C2C1C(C3C2(O3)CO)O)OC4C(C(C(C(O4)COC5C(C(C(C(O5)CO)O)O)O)O)O)O	25.9484	-2.99615	0.87116
LCW142	Acteoside	FBSKJMQYURKNSU-ZLSOWSIRSA-N	5281800	CC1C(C(C(C(O1)OC2C(C(OC(C2OC(=O)C=CC3=CC(=C(C=C3)O)O)CO)OCCC4=CC(=C(C=C4)O)O)O)O)O)O	2.94139	-1.89065	0.62449
LCW143	Stachyose	UQZIYBXSHAGNOE-XNSRJBNMSA-N	439531	C(C1C(C(C(C(O1)OCC2C(C(C(C(O2)OCC3C(C(C(C(O3)OC4(C(C(C(O4)CO)O)O)CO)O)O)O)O)O)O)O)O)O)O	3.25145	-5.53721	0.5893
LCW144	2,3-Didehydro Ga70	VEVVCHBAZIRPBB-MTVNJVDJSA-N	101603111	CC12C=CCC3(C1C(C45C3CC(C(C4)C(=C)C5)O)C(=O)O)OC2=O	63.2936	-0.27087	0.49632
LCW145	Sitosterol Alpha1	LPZCCMIISIBREI-JXMPMKKESA-N	9548595	CC=C(CCC(C)C1CCC2C1(CCC3C2=CCC4C3(CCC(C4C)O)C)C)C(C)C	43.2813	1.41477	0.78354
LCW146	Gibberellin 17	AUKMHZZVLPQAOX-CDNFTCFOSA-N	5460657	CC1(CCCC2(C1C(C34C2CCC(C3)(C(=C)C4)O)C(=O)O)C(=O)O)C(=O)O	94.6411	-0.87267	0.49443
LCW147	Gibberellin 7	SEEGHKWOBVVBTQ-NFMPGMCNSA-N	92782	CC12C(C=CC3(C1C(C45C3CCC(C4)C(=C)C5)C(=O)O)OC2=O)O	73.8006	-0.18281	0.49609
LCW148	Gibberellin A119	JKQCGVABHHQYKQ-XZXFKYPMSA-N	100947721	CC12CCC(C3(C1C(C45C3CCC(C4)C(=C)C5)C(=O)O)OC2=O)O	76.3642	-0.12049	0.49382
LCW149	Gibberellin A120	WKDIZCSRKTURDM-YGNOGLJPSA-N	100947720	CC12CC=CC3(C1C(C45C3CCC(C4)C(=C)C5)C(=O)O)OC2=O	84.8496	0.3795	0.45279
LCW150	Gibberellin A122	RAXXBLUAHMNNDW-MHKXYFPYSA-N	101135488	CC12CC=CC3(C1C(C45C3CC(C(C4)C(=C)C5)O)C(=O)O)OC2=O	64.7933	-0.17117	0.49617
LCW151	Gibberellin A19	VNCQCPQAMDQEBY-YTJHIPEWSA-N	5460209	CC1(CCCC2(C1C(C34C2CCC(C3)(C(=C)C4)O)C(=O)O)C=O)C(=O)O	88.5952	-0.75232	0.46382
LCW152	Gibberellin A30	XRIRDTGIFOWQDB-CCGADRJDSA-N	21596344	CC12C(C=CC3(C1C(C45C3CC(C(C4)C(=C)C5)O)C(=O)O)OC2=O)O	61.7177	-0.83353	0.54002
LCW153	Gibberellin A44	KSBJAONOPKRVRR-LTTRRGSQSA-N	443756	CC12CCCC3(C1C(C45C3CCC(C4)(C(=C)C5)O)C(=O)O)COC2=O	101.613	-0.13005	0.54105
LCW154	Gibberellin A54	ZGHAVKULRAPSKM-LYQBYBLHSA-N	101603122	CC12C(CC(C3(C1C(C45C3CCC(C4)C(=C)C5)C(=O)O)OC2=O)O)O	64.2066	-0.4989	0.5349
LCW155	Gibberellin A60	XPVLCCOOMVYREG-KDOUOODKSA-N	13071237	CC12CCC(C3(C1C(C45C3CCC(C4)(C(=C)C5)O)C(=O)O)OC2=O)O	93.1687	-0.79473	0.53004
LCW156	Gibberellin A63	RLZBXKKKLIYURW-ZUJRJSPDSA-N	14160552	CC12C(CCC3(C1C(C45C3CCC(C4)C(=C)C5O)C(=O)O)OC2=O)O	65.5436	-0.57328	0.53773
LCW157	Gibberellin A87	DBCALXGMWSCZIP-BPDLVRBNSA-N	101663385	CC12C(C=CC3(C1C(C45C3CC(C(C4)(C(=C)C5)O)O)C(=O)O)OC2=O)O	68.8525	-1.14465	0.57188
LCW158	Histamine	NTYJJOPFIAHURM-UHFFFAOYSA-N	774	C1=C(NC=N1)CCN	44.1042	0.49605	0.012527
LCW159	Harpagoside	KVRQGMOSZKPBNS-FMHLWDFHSA-N	5281542	CC1(CC(C2(C1C(OC=C2)OC3C(C(C(C(O3)CO)O)O)O)O)O)OC(=O)C=CC4=CC=CC=C4	15.5314	-1.36272	0.82833
LCW160	Oleic Acid	ZQPPMHVWECSIRJ-KTKRTIGZSA-N	445639	CCCCCCCCC=CCCCCCCCC(=O)O	33.1284	1.16896	0.14243
LCW161	Sitogluside	NPJICTMALKLTFW-OFUAXYCQSA-N	5742590	CCC(CCC(C)C1CCC2C1(CCC3C2CC=C4C3(CCC(C4)OC5C(C(C(C(O5)CO)O)O)O)C)C)C(C)C	20.6319	-0.1362	0.6241
LCW162	Zinc223569344	VSKORLRIJDSSSC-XXPIPLRESA-N	100273176	CC1(CCC2(C1C(OC=C2)OC3C(C(C(C(O3)(CO)O)O)O)O)O)O	9.76232	-2.12924	0.35502
LCW163	Chaksine	CGGAHJGHSHWGLE-WJQMWINMSA-N	120699	CC1CCCC(C(=O)OCC(CCCC(C(=O)OC1)C2CN=C(N2)N)C)C3CN=C(N3)N	65.6342	-0.00541	0.66463
LCW164	3-Acetyl-5-Hydroxy-7-Methoxy-2-Methylnaphthalene-1,4-Dione	GBEJSKTVOVIDMP-UHFFFAOYSA-N	67877406	CC1=C(C(=O)C2=C(C=C(C=C2C1=O)OC)O)C(=O)C	19.8706	0.10487	0.15427
LCW165	6-Methoxyl-2-Acetyl-3-Methyl-1,4-Naphthoquinone-8-O-Beta-D-Glucopyranoside	GVMOOQOCLYWVKF-BNCZOOBYSA-N	5319462	CC1=C(C(=O)C2=C(C=C(C=C2C1=O)OC)OC3C(C(C(C(O3)CO)O)O)O)C(=O)C	33.3073	-1.20749	0.57257
LCW166	Peiminoside_Qt	IUKLSMSEHKDIIP-FWSIRKJPSA-N	21121502	CC1CCC2C(C3CCC4C(C3CN2C1)CC5C4CC(C6C5(CCC(C6)O)C)O)(C)O	11.7528	0.1778	0.66821
LCW167	Peimisine	KYELXPJVGNZIGC-GKFGJCLESA-N	161294	CC1CC2C(C(C3(O2)CCC4C5CC(=O)C6CC(CCC6(C5CC4=C3C)C)O)C)NC1	57.4024	0.18103	0.8055
LCW168	Verticine	IUKLSMSEHKDIIP-BZMYINFQSA-N	131900	CC1CCC2C(C3CCC4C(C3CN2C1)CC5C4CC(C6C5(CCC(C6)O)C)O)(C)O	17.4197	0.05006	0.66834
LCW169	(+)-Pinoresinol Monomethyl Ether	CPJKKWDCUOOTEW-LYDRAKHJSA-N	12314161	COC1=C(C=C(C=C1)C2C3COC(C3CO2)C4=CC(=C(C=C4)O)OC)OC	53.0823	0.6884	0.56703
LCW170	3Beta-Acetyl-20,25-Epoxydammarane-24Alpha-Ol	TVDGNOQUKHVJSM-KUPITCAKSA-N	11799642	CC(=O)OC1CCC2(C3CCC4C(CCC4(C3(CCC2C1(C)C)C)C)C5(CCC(C(O5)(C)C)O)C)C	33.0651	0.74827	0.79318
LCW171	Beta-amyrin acetate	UMRPOGLIBDXFNK-OCPHCQIBSA-N	92156	CC(=O)OC1CCC2(C(C1(C)C)CCC3(C2CC=C4C3(CCC5(C4CC(CC5)(C)C)C)C)C)C	42.0601	1.36357	0.74022
LCW172	Berberine	OJDYKDYYXBXBIX-UHFFFAOYSA-N	2353	COC1=C(C2=C[N+]3=C(C=C2C=C1)C4=CC5=C(C=C4CC3)OCO5)OC	36.8612	1.24179	0.77665
LCW173	Carthamone	YQNGUUQYDSHYMO-HCPKDBBFSA-N	5281241	C1=CC(=CC=C1C=CC(=O)C2=C(C(=O)C(=O)C=C2O)OC3C(C(C(C(O3)CO)O)O)O)O	5.92689	-1.80539	0.62722
LCW174	Cholesteryl Ferulate	CPBQNAKTSMCPNH-DCNQEUNQSA-N	22375086	CC(C)CCCC(C)C1CCC2C1(CCC3C2CC=C4C3(CCC(C4)OC(=O)C=CC5=CC(=C(C=C5)O)OC)C)C	22.4254	1.09101	0.63
LCW175	Chrysanthemaxanthin	JRHJXXLCNATYLS-HYHFCDFPSA-N	5376313	CC1=CC(CC(C1C=CC(=CC=CC(=CC=CC=C(C)C=CC=C(C)C2C=C3C(CC(CC3(O2)C)O)(C)C)C)C)(C)C)O	38.724	0.50972	0.58
LCW176	Coptisine	RMOPHAINWJSBTC-UHFFFAOYSA-N	72322	C1C[N+]2=C(C=C3C=CC4=C(C3=C2)OCO4)C5=CC6=C(C=C51)OCO6	30.6719	1.21396	0.86
LCW177	Cornoside	VTVARPTUBCBNJX-WJTVCTBASA-N	3084796	C1=CC(C=CC1=O)(CCOC2C(C(C(C(O2)CO)O)O)O)O	26.9172	-1.60312	0.22
LCW178	Epiberberine	XXMJRBRPNZVNJR-UHFFFAOYSA-N	160876	COC1=C(C=C2C(=C1)CC[N+]3=C2C=C4C=CC5=C(C4=C3)OCO5)OC	43.0923	1.16601	0.7761
LCW179	Forsythinol	IBDUMNIUXZHNCQ-LVNJIZSUSA-N	349483857	C1CC(CCC1O)(CCO)O	81.2475	0.59033	0.56646
LCW180	Ga121-Isolactone	BBUUSKRDUVMSSS-CIPMSPFZSA-N	91747861	CC12CC=CC3(C1C(C45C3CC(C(C4)C(=C)C5)O[Si](C)(C)C)C(=O)OC)OC2=O	72.6993	-0.26143	0.5371
LCW181	Ga122-Isolactone	BBUUSKRDUVMSSS-LVCOZDEDSA-N	91747856	CC12CC=CC3(C1C(C45C3CC(C(C4)C(=C)C5)O[Si](C)(C)C)C(=O)OC)OC2=O	88.111	-0.18439	0.5371
LCW182	Hederagenin	KZJWDPNRJALLNS-CQXWNKEUSA-N	73299	CC1(CCC2(CCC3(C(=CCC4C3(CCC5C4(CCC(C5(C)CO)O)C)C)C2C1)C)C(=O)O)C	36.9139	1.31876	0.75072
LCW183	Hydroxysafflor-Yellow-A	IAVUBSCVWHLRGE-IHOOSGMISA-N	122173154	C1=CC(=CC=C1C=CC(=C2C(=C(C(=O)C(C2=O)(C3C(C(C(C(O3)CO)O)O)O)O)C4C(C(C(C(O4)CO)O)O)O)O)O)O	4.77176	-2.76681	0.68407
LCW184	Hydroxytyrosol	JUUBCHWRXWPFFH-UHFFFAOYSA-N	82755	C1=CC(=C(C=C1CCO)O)O	57.5692	0.29579	0.03
LCW185	Isoscopoletin	SYTYLPHCLSSCOJ-UHFFFAOYSA-N	69894	COC1=C(C=C2C=CC(=O)OC2=C1)O	23.4574	0.71158	0.08
LCW186	P-Coumaric Acid	NGSWKAQJJWESNS-ZZXKWVIFSA-N	637542	C1=CC(=CC=C1C=CC(=O)O)O	43.2902	0.45935	0.04
LCW187	Phillyrin	KFFCKOBAHMGTMW-AJBQBZEWSA-N	122173201	COC1=C(C=C(C=C1)C2C3COC(C3CO2)C4=CC(=C(C=C4)OC5C(C(C(C(O5)CO)O)O)O)OC)OC	36.3957	-0.78557	0.86315
LCW188	Protocatechualdehyde	IBGBGRVKPALMCQ-UHFFFAOYSA-N	8768	C1=CC(=C(C=C1C=O)O)O	38.3495	0.43136	0.03
LCW189	Succinic Acid	KDYFGRWQOYBRFD-UHFFFAOYSA-N	21952380	[H+].[H+].C(CC(=O)[O-])C(=O)[O-]	29.6203	-0.44496	0.01
LCW190	Vanillic Acid	WKOLLVMJNQIZCI-UHFFFAOYSA-N	8468	COC1=C(C=CC(=C1)C(=O)O)O	35.4724	0.43417	0.04
LCW191	Vitamin B1	CUHJDHQZPBVYHJ-UHFFFAOYSA-N	6042	CC1=C(SC=[N+]1CC2=CN=C(N=C2N)C)CCO.[Cl-]	49.331	-1.42965	0.11
LCW192	Worenine	NYVARXJCEOLWKL-UHFFFAOYSA-N	20055073	CC1=C2C3=CC4=C(C=C3CC[N+]2=CC5=CC6=C(C=C15)OCO6)OCO4	45.8332	1.22152	0.87
LCW193	Berlambine	ZHYQCBCBTQWPLC-UHFFFAOYSA-N	11066	COC1=C(C2=C(C=C1)C=C3C4=CC5=C(C=C4CCN3C2=O)OCO5)OC	36.6809	0.97215	0.81596

## Sheet: SUPPLEMENTARY TABLE 4
ID	Ingredients	Targets
LCW1	Baicalin	PTGS2
LCW1	Baicalin	EGFR
LCW1	Baicalin	ABCB1
LCW1	Baicalin	ABCG2
LCW1	Baicalin	ACHE
LCW1	Baicalin	ADORA1
LCW1	Baicalin	ADRA2A
LCW1	Baicalin	ADRA2C
LCW1	Baicalin	AKR1B1
LCW1	Baicalin	ALPI
LCW1	Baicalin	AMY1A
LCW1	Baicalin	AMY1B
LCW1	Baicalin	AMY1C
LCW1	Baicalin	CA4
LCW1	Baicalin	CA7
LCW1	Baicalin	CBR1
LCW1	Baicalin	CDK6
LCW1	Baicalin	CREB1
LCW1	Baicalin	CYP1A1
LCW1	Baicalin	CYP1B1
LCW1	Baicalin	FGF2
LCW1	Baicalin	IL2
LCW1	Baicalin	MRP3
LCW1	Baicalin	NAE1
LCW1	Baicalin	NMUR2
LCW1	Baicalin	NQO2
LCW1	Baicalin	NR4A2
LCW1	Baicalin	ODC1
LCW1	Baicalin	P4HB
LCW1	Baicalin	PGF
LCW1	Baicalin	RPS6KA3
LCW1	Baicalin	SIGMAR1
LCW1	Baicalin	ST6GAL1
LCW1	Baicalin	TNF
LCW1	Baicalin	TNKS
LCW1	Baicalin	TNKS2
LCW1	Baicalin	XDH
LCW2	Stigmasterol	RORA
LCW2	Stigmasterol	ABCB1
LCW2	Stigmasterol	ABCB11
LCW2	Stigmasterol	ABCC4
LCW2	Stigmasterol	ABCG2
LCW2	Stigmasterol	ACHE
LCW2	Stigmasterol	AR
LCW2	Stigmasterol	CHRM2
LCW2	Stigmasterol	CYP17A1
LCW2	Stigmasterol	CYP19A1
LCW2	Stigmasterol	CYP2C19
LCW2	Stigmasterol	CYP51A1
LCW2	Stigmasterol	EBP
LCW2	Stigmasterol	ESR1
LCW2	Stigmasterol	ESR2
LCW2	Stigmasterol	G6PD
LCW2	Stigmasterol	GPBAR1
LCW2	Stigmasterol	HMGCR
LCW2	Stigmasterol	NPC1
LCW2	Stigmasterol	NPC1L1
LCW2	Stigmasterol	NR1H3
LCW2	Stigmasterol	NR1H4
LCW2	Stigmasterol	POLA1
LCW2	Stigmasterol	RORC
LCW2	Stigmasterol	SERPINA6
LCW2	Stigmasterol	SHBG
LCW2	Stigmasterol	SHH
LCW2	Stigmasterol	SLC10A1
LCW2	Stigmasterol	SLC22A3
LCW2	Stigmasterol	SRD5A1
LCW2	Stigmasterol	SRD5A2
LCW2	Stigmasterol	SREBF2
LCW2	Stigmasterol	ST3GAL1
LCW2	Stigmasterol	UGT2B7
LCW3	3-Epi-Beta-Sitosterol	RORA
LCW3	3-Epi-Beta-Sitosterol	ABCB1
LCW3	3-Epi-Beta-Sitosterol	ABCC4
LCW3	3-Epi-Beta-Sitosterol	ABCG2
LCW3	3-Epi-Beta-Sitosterol	ACHE
LCW3	3-Epi-Beta-Sitosterol	AR
LCW3	3-Epi-Beta-Sitosterol	CD4
LCW3	3-Epi-Beta-Sitosterol	CDC25A
LCW3	3-Epi-Beta-Sitosterol	CDC45
LCW3	3-Epi-Beta-Sitosterol	CHRM2
LCW3	3-Epi-Beta-Sitosterol	CYP17A1
LCW3	3-Epi-Beta-Sitosterol	CYP19A1
LCW3	3-Epi-Beta-Sitosterol	CYP24A1
LCW3	3-Epi-Beta-Sitosterol	CYP27B1
LCW3	3-Epi-Beta-Sitosterol	CYP51A1
LCW3	3-Epi-Beta-Sitosterol	ESR1
LCW3	3-Epi-Beta-Sitosterol	ESR2
LCW3	3-Epi-Beta-Sitosterol	G6PD
LCW3	3-Epi-Beta-Sitosterol	GC
LCW3	3-Epi-Beta-Sitosterol	GPBAR1
LCW3	3-Epi-Beta-Sitosterol	HMGCR
LCW3	3-Epi-Beta-Sitosterol	NPC1
LCW3	3-Epi-Beta-Sitosterol	NPC1L1
LCW3	3-Epi-Beta-Sitosterol	NR1H3
LCW3	3-Epi-Beta-Sitosterol	NR1H4
LCW3	3-Epi-Beta-Sitosterol	RORC
LCW3	3-Epi-Beta-Sitosterol	SERPINA6
LCW3	3-Epi-Beta-Sitosterol	SHBG
LCW3	3-Epi-Beta-Sitosterol	SLC10A1
LCW3	3-Epi-Beta-Sitosterol	SLC10A2
LCW3	3-Epi-Beta-Sitosterol	SLC6A2
LCW3	3-Epi-Beta-Sitosterol	SRD5A1
LCW3	3-Epi-Beta-Sitosterol	SRD5A2
LCW3	3-Epi-Beta-Sitosterol	SREBF2
LCW3	3-Epi-Beta-Sitosterol	ST3GAL1
LCW3	3-Epi-Beta-Sitosterol	VDR
LCW4	Baicalein	CDK5R1
LCW4	Baicalein	ABCB1
LCW4	Baicalein	AKR1B1
LCW4	Baicalein	ALOX12
LCW4	Baicalein	ALOX15
LCW4	Baicalein	AMY1A
LCW4	Baicalein	AMY1B
LCW4	Baicalein	AMY1C
LCW4	Baicalein	CA12
LCW4	Baicalein	CA4
LCW4	Baicalein	CA7
LCW4	Baicalein	CBR1
LCW4	Baicalein	CDK1
LCW4	Baicalein	COMT
LCW4	Baicalein	CREB1
LCW4	Baicalein	CYP19A1
LCW4	Baicalein	CYP1A1
LCW4	Baicalein	CYP1A2
LCW4	Baicalein	CYP1B1
LCW4	Baicalein	GRK6
LCW4	Baicalein	HSD17B1
LCW4	Baicalein	KDM4E
LCW4	Baicalein	NAE1
LCW4	Baicalein	PTPN9
LCW4	Baicalein	TNKS
LCW4	Baicalein	XDH
LCW4	Baicalein	CDK5
LCW5	Beta-Sitosterol	ABCG2
LCW5	Beta-Sitosterol	ABCB1
LCW5	Beta-Sitosterol	TDP1
LCW5	Beta-Sitosterol	AR
LCW5	Beta-Sitosterol	HMGCR
LCW5	Beta-Sitosterol	CYP51A1
LCW5	Beta-Sitosterol	NR1H2
LCW5	Beta-Sitosterol	NR1H3
LCW5	Beta-Sitosterol	CYP19A1
LCW5	Beta-Sitosterol	P05093
LCW5	Beta-Sitosterol	LDLR
LCW5	Beta-Sitosterol	VLDLR
LCW5	Beta-Sitosterol	LRP8
LCW5	Beta-Sitosterol	ESR1
LCW5	Beta-Sitosterol	ESR2
LCW5	Beta-Sitosterol	SLC6A2
LCW5	Beta-Sitosterol	SLC6A4
LCW6	Paeoniflorin_Qt	ABCB1
LCW6	Paeoniflorin_Qt	LGALS1
LCW6	Paeoniflorin_Qt	PRKCA
LCW6	Paeoniflorin_Qt	RASGRP3
LCW7	Cianidanol	ALPL
LCW7	Cianidanol	BACE1
LCW7	Cianidanol	CA1
LCW7	Cianidanol	CA12
LCW7	Cianidanol	CA2
LCW7	Cianidanol	CA3
LCW7	Cianidanol	CA4
LCW7	Cianidanol	CA5A
LCW7	Cianidanol	CA5B
LCW7	Cianidanol	CA6
LCW7	Cianidanol	CA7
LCW7	Cianidanol	CA9
LCW7	Cianidanol	CBR1
LCW7	Cianidanol	CYP1B1
LCW7	Cianidanol	FUT4
LCW7	Cianidanol	FUT7
LCW7	Cianidanol	PGD
LCW7	Cianidanol	PGF
LCW7	Cianidanol	ST3GAL3
LCW7	Cianidanol	TAS2R31
LCW7	Cianidanol	VEGFA
LCW7	Cianidanol	YWHAG
LCW8	Ellagic Acid	CCND1
LCW8	Ellagic Acid	CDK2
LCW8	Ellagic Acid	CCNA1
LCW8	Ellagic Acid	EGFR
LCW8	Ellagic Acid	CCNA2
LCW8	Ellagic Acid	AKR1B1
LCW8	Ellagic Acid	AKT1
LCW8	Ellagic Acid	AMY1A
LCW8	Ellagic Acid	AMY1B
LCW8	Ellagic Acid	AMY1C
LCW8	Ellagic Acid	AURKA
LCW8	Ellagic Acid	AURKB
LCW8	Ellagic Acid	BACE1
LCW8	Ellagic Acid	BRAF
LCW8	Ellagic Acid	CA1
LCW8	Ellagic Acid	CA12
LCW8	Ellagic Acid	CA13
LCW8	Ellagic Acid	CA14
LCW8	Ellagic Acid	CA2
LCW8	Ellagic Acid	CA4
LCW8	Ellagic Acid	CA5A
LCW8	Ellagic Acid	CA6
LCW8	Ellagic Acid	CA7
LCW8	Ellagic Acid	CA9
LCW8	Ellagic Acid	CBR1
LCW8	Ellagic Acid	CDK4
LCW8	Ellagic Acid	CSNK2A1
LCW8	Ellagic Acid	CYP1B1
LCW8	Ellagic Acid	EPHB4
LCW8	Ellagic Acid	ERBB2
LCW8	Ellagic Acid	ESR1
LCW8	Ellagic Acid	ESR2
LCW8	Ellagic Acid	FLT4
LCW8	Ellagic Acid	FUT7
LCW8	Ellagic Acid	GPR35
LCW8	Ellagic Acid	GSK3B
LCW8	Ellagic Acid	HSPA1A
LCW8	Ellagic Acid	IGF1R
LCW8	Ellagic Acid	INSR
LCW8	Ellagic Acid	KDR
LCW8	Ellagic Acid	MAP3K8
LCW8	Ellagic Acid	MET
LCW8	Ellagic Acid	MPG
LCW8	Ellagic Acid	NQO1
LCW8	Ellagic Acid	NUAK1
LCW8	Ellagic Acid	PCSK7
LCW8	Ellagic Acid	PDGFRB
LCW8	Ellagic Acid	PLK1
LCW8	Ellagic Acid	PLK4
LCW8	Ellagic Acid	PTK2
LCW8	Ellagic Acid	SLC22A6
LCW8	Ellagic Acid	SMAD3
LCW8	Ellagic Acid	SRC
LCW8	Ellagic Acid	TEK
LCW9	Paeoniflorigenone	SOAT1
LCW9	Paeoniflorigenone	TAS2R31
LCW9	Paeoniflorigenone	ABCG2
LCW9	Paeoniflorigenone	ABCB1
LCW9	Paeoniflorigenone	MTNR1A
LCW9	Paeoniflorigenone	MTNR1B
LCW9	Paeoniflorigenone	GPR50
LCW9	Paeoniflorigenone	DYRK1A
LCW9	Paeoniflorigenone	HSP90AA1
LCW9	Paeoniflorigenone	HSP90AB1
LCW9	Paeoniflorigenone	HSP90B1
LCW9	Paeoniflorigenone	MBNL1
LCW9	Paeoniflorigenone	MBNL2
LCW9	Paeoniflorigenone	MBNL3
LCW9	Paeoniflorigenone	ADORA2A
LCW9	Paeoniflorigenone	ADORA2B
LCW9	Paeoniflorigenone	ADORA1
LCW9	Paeoniflorigenone	ADORA3
LCW9	Paeoniflorigenone	MAPT
LCW10	Paeoniflorin	PRKCA
LCW10	Paeoniflorin	CD22
LCW10	Paeoniflorin	LGALS9
LCW10	Paeoniflorin	MAG
LCW10	Paeoniflorin	LGALS3
LCW10	Paeoniflorin	LGALS1
LCW10	Paeoniflorin	FGF1
LCW10	Paeoniflorin	SLC5A1
LCW10	Paeoniflorin	FGF2
LCW10	Paeoniflorin	SLC5A2
LCW10	Paeoniflorin	VEGFA
LCW10	Paeoniflorin	LGALS7
LCW10	Paeoniflorin	LGALS7B
LCW10	Paeoniflorin	TYR
LCW10	Paeoniflorin	LGALS9B
LCW10	Paeoniflorin	LGALS9C
LCW10	Paeoniflorin	TDP1
LCW10	Paeoniflorin	PTPN2
LCW10	Paeoniflorin	PTPN1
LCW10	Paeoniflorin	RYR1
LCW10	Paeoniflorin	RYR3
LCW10	Paeoniflorin	LCE3A
LCW10	Paeoniflorin	RYR2
LCW10	Paeoniflorin	ABCB1
LCW10	Paeoniflorin	ABCB11
LCW10	Paeoniflorin	ABCB4
LCW10	Paeoniflorin	ABCB5
LCW11	Paeonol	MAOB
LCW11	Paeonol	MTNR1A
LCW11	Paeonol	MTNR1B
LCW11	Paeonol	AKR1C2
LCW11	Paeonol	TUBB1
LCW11	Paeonol	AKR1C3
LCW11	Paeonol	ABCG2
LCW11	Paeonol	CYP1B1
LCW11	Paeonol	TPMT
LCW11	Paeonol	NFE2L2
LCW11	Paeonol	NQO2
LCW11	Paeonol	CA14
LCW11	Paeonol	CA7
LCW11	Paeonol	KCNK9
LCW11	Paeonol	KYAT3
LCW11	Paeonol	CA12
LCW11	Paeonol	CA9
LCW11	Paeonol	KLK14
LCW11	Paeonol	KCNA2
LCW11	Paeonol	AKR1B10
LCW11	Paeonol	HSD17B2
LCW11	Paeonol	APP
LCW11	Paeonol	CA2
LCW11	Paeonol	CA1
LCW11	Paeonol	CBR1
LCW11	Paeonol	TAS2R31
LCW11	Paeonol	SENP7
LCW11	Paeonol	MB
LCW11	Paeonol	KCNA4
LCW11	Paeonol	FUT7
LCW11	Paeonol	CA5A
LCW11	Paeonol	HSD17B1
LCW11	Paeonol	MIF
LCW11	Paeonol	CYP1A1
LCW11	Paeonol	RELA
LCW11	Paeonol	CA3
LCW11	Paeonol	GFER
LCW11	Paeonol	SLC16A3
LCW11	Paeonol	KCNA1
LCW11	Paeonol	FADS1
LCW11	Paeonol	KCNK3
LCW11	Paeonol	TNFRSF1A
LCW11	Paeonol	PLAT
LCW11	Paeonol	RBBP9
LCW11	Paeonol	CYP1A2
LCW11	Paeonol	TUBB3
LCW11	Paeonol	CES2
LCW11	Paeonol	GLO1
LCW11	Paeonol	MAOA
LCW11	Paeonol	NOX1
LCW11	Paeonol	CA6
LCW11	Paeonol	SELE
LCW11	Paeonol	PLAU
LCW11	Paeonol	STS
LCW11	Paeonol	MITF
LCW11	Paeonol	PHLPP2
LCW11	Paeonol	KCNA3
LCW11	Paeonol	KLF5
LCW11	Paeonol	ERN1
LCW11	Paeonol	KLK5
LCW11	Paeonol	CYP2C19
LCW11	Paeonol	IL2
LCW11	Paeonol	KCNMA1
LCW11	Paeonol	ERCC5
LCW11	Paeonol	ALOX5
LCW11	Paeonol	PLAA
LCW11	Paeonol	GUSB
LCW11	Paeonol	SLC22A12
LCW11	Paeonol	MAPT
LCW11	Paeonol	TDP1
LCW11	Paeonol	P35218
LCW11	Paeonol	Q9Y2D0
LCW11	Paeonol	CA13
LCW11	Paeonol	COMT
LCW11	Paeonol	GSK3A
LCW11	Paeonol	GSK3B
LCW12	Paeonolide	SLC5A2
LCW12	Paeonolide	CD22
LCW12	Paeonolide	IGF2R
LCW12	Paeonolide	SLC28A3
LCW12	Paeonolide	EIF4A1
LCW12	Paeonolide	LGALS3
LCW12	Paeonolide	TYR
LCW12	Paeonolide	SLC5A1
LCW12	Paeonolide	LGALS9
LCW12	Paeonolide	AMY2A
LCW12	Paeonolide	IL2
LCW12	Paeonolide	FGF1
LCW12	Paeonolide	LGALS7
LCW12	Paeonolide	LGALS7B
LCW12	Paeonolide	LGALS1
LCW12	Paeonolide	LGALS4
LCW12	Paeonolide	LGALS8
LCW12	Paeonolide	B4GALT1
LCW12	Paeonolide	TDP1
LCW12	Paeonolide	P4HB
LCW12	Paeonolide	SLC5A4
LCW12	Paeonolide	FGF2
LCW12	Paeonolide	NMUR2
LCW12	Paeonolide	VEGFA
LCW12	Paeonolide	CA9
LCW12	Paeonolide	CA12
LCW12	Paeonolide	KDM4A
LCW12	Paeonolide	SLC5A10
LCW12	Paeonolide	SLC5A3
LCW12	Paeonolide	SLC5A9
LCW12	Paeonolide	SLC5A11
LCW12	Paeonolide	MAPT
LCW12	Paeonolide	P17643
LCW12	Paeonolide	DCT
LCW12	Paeonolide	ESR1
LCW12	Paeonolide	ESR2
LCW12	Paeonolide	AKR1B1
LCW12	Paeonolide	AKR1B15
LCW13	Spinasterol	ABCB11
LCW13	Spinasterol	ACHE
LCW13	Spinasterol	AR
LCW13	Spinasterol	ATP12A
LCW13	Spinasterol	BCHE
LCW13	Spinasterol	CHRM2
LCW13	Spinasterol	CYP17A1
LCW13	Spinasterol	CYP19A1
LCW13	Spinasterol	CYP24A1
LCW13	Spinasterol	CYP2C19
LCW13	Spinasterol	CYP51A1
LCW13	Spinasterol	ESR1
LCW13	Spinasterol	GPBAR1
LCW13	Spinasterol	HMGCR
LCW13	Spinasterol	NPC1L1
LCW13	Spinasterol	NR1H3
LCW13	Spinasterol	NR1H4
LCW13	Spinasterol	PTPN1
LCW13	Spinasterol	SLC10A1
LCW13	Spinasterol	SLC6A2
LCW13	Spinasterol	SLC6A4
LCW13	Spinasterol	SREBF2
LCW13	Spinasterol	VDR
LCW14	Zinc15211904	EGFR
LCW14	Zinc15211904	ABL1
LCW14	Zinc15211904	ADCYAP1R1
LCW14	Zinc15211904	ALPPL2
LCW14	Zinc15211904	APP
LCW14	Zinc15211904	AXL
LCW14	Zinc15211904	CDK1
LCW14	Zinc15211904	CDK5
LCW14	Zinc15211904	CES1
LCW14	Zinc15211904	CES2
LCW14	Zinc15211904	DHCR7
LCW14	Zinc15211904	FLT3
LCW14	Zinc15211904	GLO1
LCW14	Zinc15211904	KCNB1
LCW14	Zinc15211904	KDR
LCW14	Zinc15211904	MAP3K7
LCW14	Zinc15211904	MKNK2
LCW14	Zinc15211904	MTOR
LCW14	Zinc15211904	NFE2L2
LCW14	Zinc15211904	PIK3CD
LCW14	Zinc15211904	PLK4
LCW14	Zinc15211904	PTPN7
LCW14	Zinc15211904	QDPR
LCW14	Zinc15211904	SRC
LCW14	Zinc15211904	TUBB1
LCW15	Rhein	FNTA
LCW15	Rhein	AKR1C1
LCW15	Rhein	AKR1C3
LCW15	Rhein	BCL2A1
LCW15	Rhein	CA1
LCW15	Rhein	CA2
LCW15	Rhein	CA3
LCW15	Rhein	CA6
LCW15	Rhein	CASP3
LCW15	Rhein	CBR1
LCW15	Rhein	CSNK2A1
LCW15	Rhein	CYP19A1
LCW15	Rhein	DBH
LCW15	Rhein	DNMT3B
LCW15	Rhein	DYRK2
LCW15	Rhein	ELANE
LCW15	Rhein	ERN1
LCW15	Rhein	ESR1
LCW15	Rhein	ESR2
LCW15	Rhein	FABP5
LCW15	Rhein	FTO
LCW15	Rhein	FUT7
LCW15	Rhein	GSR
LCW15	Rhein	HKDC1
LCW15	Rhein	IDO1
LCW15	Rhein	KDM2A
LCW15	Rhein	KDM3A
LCW15	Rhein	KDM4A
LCW15	Rhein	KDM4E
LCW15	Rhein	KDM5C
LCW15	Rhein	KDM6B
LCW15	Rhein	LDHA
LCW15	Rhein	LDHB
LCW15	Rhein	LIG1
LCW15	Rhein	PGAM1
LCW15	Rhein	PIM1
LCW15	Rhein	PTP4A3
LCW15	Rhein	PTPRC
LCW15	Rhein	S100B
LCW15	Rhein	SELL
LCW15	Rhein	SELP
LCW15	Rhein	TDO2
LCW15	Rhein	TERT
LCW15	Rhein	TPMT
LCW15	Rhein	TTR
LCW15	Rhein	FNTB
LCW16	(-)-Catechin	BACE1
LCW16	(-)-Catechin	CA4
LCW16	(-)-Catechin	CA3
LCW16	(-)-Catechin	CA7
LCW16	(-)-Catechin	CA5B
LCW16	(-)-Catechin	CA6
LCW16	(-)-Catechin	CA5A
LCW16	(-)-Catechin	ALPL
LCW16	(-)-Catechin	CA12
LCW16	(-)-Catechin	CA9
LCW16	(-)-Catechin	CA1
LCW16	(-)-Catechin	CA2
LCW16	(-)-Catechin	PGF
LCW16	(-)-Catechin	FUT4
LCW16	(-)-Catechin	PGD
LCW16	(-)-Catechin	ST3GAL3
LCW16	(-)-Catechin	TAS2R31
LCW16	(-)-Catechin	VEGFA
LCW16	(-)-Catechin	FUT7
LCW16	(-)-Catechin	CYP1B1
LCW16	(-)-Catechin	CBR1
LCW16	(-)-Catechin	YWHAG
LCW16	(-)-Catechin	QDPR
LCW16	(-)-Catechin	P35218
LCW16	(-)-Catechin	CA13
LCW16	(-)-Catechin	TDP1
LCW16	(-)-Catechin	Q9Y2D0
LCW16	(-)-Catechin	CA14
LCW16	(-)-Catechin	BACE2
LCW17	Aloeemodin	CSNK2A1
LCW17	Aloeemodin	FTO
LCW17	Aloeemodin	BCL2A1
LCW17	Aloeemodin	MPG
LCW17	Aloeemodin	EZR
LCW17	Aloeemodin	GSR
LCW17	Aloeemodin	CBR1
LCW17	Aloeemodin	SLC47A2
LCW17	Aloeemodin	PTP4A3
LCW17	Aloeemodin	TERT
LCW17	Aloeemodin	COMT
LCW17	Aloeemodin	ELANE
LCW17	Aloeemodin	MBNL1
LCW17	Aloeemodin	MBNL2
LCW17	Aloeemodin	MBNL3
LCW17	Aloeemodin	TDP1
LCW17	Aloeemodin	MAPT
LCW17	Aloeemodin	CRYZ
LCW17	Aloeemodin	AZU1
LCW17	Aloeemodin	PRTN3
LCW17	Aloeemodin	ESR1
LCW17	Aloeemodin	ESR2
LCW17	Aloeemodin	DYRK1A
LCW17	Aloeemodin	LCK
LCW17	Aloeemodin	LYN
LCW17	Aloeemodin	HCK
LCW18	Emodin-1-O-Beta-D-Glucopyranoside	TNNC1
LCW18	Emodin-1-O-Beta-D-Glucopyranoside	TNNT2
LCW18	Emodin-1-O-Beta-D-Glucopyranoside	ACHE
LCW18	Emodin-1-O-Beta-D-Glucopyranoside	AKR1B1
LCW18	Emodin-1-O-Beta-D-Glucopyranoside	B4GALT1
LCW18	Emodin-1-O-Beta-D-Glucopyranoside	CA1
LCW18	Emodin-1-O-Beta-D-Glucopyranoside	CA12
LCW18	Emodin-1-O-Beta-D-Glucopyranoside	CA13
LCW18	Emodin-1-O-Beta-D-Glucopyranoside	CA2
LCW18	Emodin-1-O-Beta-D-Glucopyranoside	CA4
LCW18	Emodin-1-O-Beta-D-Glucopyranoside	CA7
LCW18	Emodin-1-O-Beta-D-Glucopyranoside	CA9
LCW18	Emodin-1-O-Beta-D-Glucopyranoside	ELANE
LCW18	Emodin-1-O-Beta-D-Glucopyranoside	EPHX2
LCW18	Emodin-1-O-Beta-D-Glucopyranoside	ESR1
LCW18	Emodin-1-O-Beta-D-Glucopyranoside	FGF1
LCW18	Emodin-1-O-Beta-D-Glucopyranoside	FGF2
LCW18	Emodin-1-O-Beta-D-Glucopyranoside	HRAS
LCW18	Emodin-1-O-Beta-D-Glucopyranoside	IL2
LCW18	Emodin-1-O-Beta-D-Glucopyranoside	KDM4A
LCW18	Emodin-1-O-Beta-D-Glucopyranoside	LGALS3
LCW18	Emodin-1-O-Beta-D-Glucopyranoside	NMUR2
LCW18	Emodin-1-O-Beta-D-Glucopyranoside	NRAS
LCW18	Emodin-1-O-Beta-D-Glucopyranoside	P2RY14
LCW18	Emodin-1-O-Beta-D-Glucopyranoside	P4HB
LCW18	Emodin-1-O-Beta-D-Glucopyranoside	PTP4A3
LCW18	Emodin-1-O-Beta-D-Glucopyranoside	SLC28A3
LCW18	Emodin-1-O-Beta-D-Glucopyranoside	SLC29A1
LCW18	Emodin-1-O-Beta-D-Glucopyranoside	SLC5A1
LCW18	Emodin-1-O-Beta-D-Glucopyranoside	SLC5A2
LCW18	Emodin-1-O-Beta-D-Glucopyranoside	SLC5A4
LCW18	Emodin-1-O-Beta-D-Glucopyranoside	TDP1
LCW18	Emodin-1-O-Beta-D-Glucopyranoside	TNNI3
LCW18	Emodin-1-O-Beta-D-Glucopyranoside	TOP1
LCW18	Emodin-1-O-Beta-D-Glucopyranoside	TP53
LCW18	Emodin-1-O-Beta-D-Glucopyranoside	TYR
LCW19	Eupatin	ABCB1
LCW19	Eupatin	ABCC1
LCW19	Eupatin	ABCG2
LCW19	Eupatin	AKR1B1
LCW19	Eupatin	ALOX5
LCW19	Eupatin	AMY1A
LCW19	Eupatin	AMY1B
LCW19	Eupatin	AMY1C
LCW19	Eupatin	AVPR2
LCW19	Eupatin	CA13
LCW19	Eupatin	CA4
LCW19	Eupatin	CA7
LCW19	Eupatin	CBR1
LCW19	Eupatin	CREB1
LCW19	Eupatin	CYP19A1
LCW19	Eupatin	CYP1A1
LCW19	Eupatin	CYP1B1
LCW19	Eupatin	DAPK1
LCW19	Eupatin	ERN1
LCW19	Eupatin	GPR35
LCW19	Eupatin	KDM4E
LCW19	Eupatin	MAPT
LCW19	Eupatin	MPG
LCW19	Eupatin	NAE1
LCW19	Eupatin	NOX4
LCW19	Eupatin	OPRD1
LCW19	Eupatin	P4HB
LCW19	Eupatin	PIM1
LCW19	Eupatin	PLG
LCW19	Eupatin	ST6GAL1
LCW19	Eupatin	TAS2R31
LCW19	Eupatin	TOP2A
LCW19	Eupatin	TUBB1
LCW19	Eupatin	TUBB3
LCW19	Eupatin	XDH
LCW20	Physcion Diglucoside	TNNC1
LCW20	Physcion Diglucoside	AMY2A
LCW20	Physcion Diglucoside	B4GALT1
LCW20	Physcion Diglucoside	CA1
LCW20	Physcion Diglucoside	CA12
LCW20	Physcion Diglucoside	CA14
LCW20	Physcion Diglucoside	CA2
LCW20	Physcion Diglucoside	CA9
LCW20	Physcion Diglucoside	CD22
LCW20	Physcion Diglucoside	CHIA
LCW20	Physcion Diglucoside	ELANE
LCW20	Physcion Diglucoside	EPHX2
LCW20	Physcion Diglucoside	ESR1
LCW20	Physcion Diglucoside	IL2
LCW20	Physcion Diglucoside	KDM4A
LCW20	Physcion Diglucoside	LGALS1
LCW20	Physcion Diglucoside	LGALS3
LCW20	Physcion Diglucoside	LGALS7
LCW20	Physcion Diglucoside	LGALS7B
LCW20	Physcion Diglucoside	LGALS9
LCW20	Physcion Diglucoside	NMUR2
LCW20	Physcion Diglucoside	P2RY14
LCW20	Physcion Diglucoside	P4HB
LCW20	Physcion Diglucoside	PTP4A3
LCW20	Physcion Diglucoside	SLC28A3
LCW20	Physcion Diglucoside	SLC29A1
LCW20	Physcion Diglucoside	SLC5A1
LCW20	Physcion Diglucoside	SLC5A2
LCW20	Physcion Diglucoside	SLC5A4
LCW20	Physcion Diglucoside	TDP1
LCW20	Physcion Diglucoside	TP53
LCW20	Physcion Diglucoside	TYR
LCW20	Physcion Diglucoside	TNNI3
LCW20	Physcion Diglucoside	TNNT2
LCW21	Sennoside D_Qt	TNNI3
LCW21	Sennoside D_Qt	AKR1B1
LCW21	Sennoside D_Qt	CA1
LCW21	Sennoside D_Qt	CA2
LCW21	Sennoside D_Qt	CYP19A1
LCW21	Sennoside D_Qt	ELANE
LCW21	Sennoside D_Qt	FTO
LCW21	Sennoside D_Qt	FUT7
LCW21	Sennoside D_Qt	HNF4A
LCW21	Sennoside D_Qt	LDHB
LCW21	Sennoside D_Qt	MET
LCW21	Sennoside D_Qt	PIM1
LCW21	Sennoside D_Qt	PTP4A3
LCW21	Sennoside D_Qt	SELE
LCW21	Sennoside D_Qt	SELL
LCW21	Sennoside D_Qt	SELP
LCW21	Sennoside D_Qt	TNNC1
LCW21	Sennoside D_Qt	TNNT2
LCW21	Sennoside D_Qt	TOP1
LCW22	Toralactone	MAOA
LCW22	Toralactone	CYP1B1
LCW22	Toralactone	ABCG2
LCW22	Toralactone	CBR1
LCW22	Toralactone	TAS2R31
LCW22	Toralactone	CREB1
LCW22	Toralactone	NQO1
LCW22	Toralactone	HSD17B3
LCW22	Toralactone	SLC16A3
LCW22	Toralactone	MAOB
LCW22	Toralactone	CCR4
LCW22	Toralactone	SMAD3
LCW22	Toralactone	CA7
LCW22	Toralactone	CA13
LCW22	Toralactone	PTGS1
LCW22	Toralactone	PTGS2
LCW22	Toralactone	MAPT
LCW22	Toralactone	GFER
LCW22	Toralactone	TDP1
LCW22	Toralactone	ESR1
LCW22	Toralactone	ESR2
LCW22	Toralactone	DYRK1A
LCW22	Toralactone	CA1
LCW22	Toralactone	CA2
LCW22	Toralactone	CA3
LCW22	Toralactone	P35218
LCW23	Caffeic Acid	MIF
LCW23	Caffeic Acid	CYP1B1
LCW23	Caffeic Acid	CBR1
LCW23	Caffeic Acid	CA4
LCW23	Caffeic Acid	CA7
LCW23	Caffeic Acid	SHBG
LCW23	Caffeic Acid	ABCC1
LCW23	Caffeic Acid	HSD17B1
LCW23	Caffeic Acid	CA12
LCW23	Caffeic Acid	CYP1A2
LCW23	Caffeic Acid	CYP3A4
LCW23	Caffeic Acid	TAS2R31
LCW23	Caffeic Acid	PGF
LCW23	Caffeic Acid	FUT4
LCW23	Caffeic Acid	PGD
LCW23	Caffeic Acid	ST3GAL3
LCW23	Caffeic Acid	VEGFA
LCW23	Caffeic Acid	ODC1
LCW23	Caffeic Acid	ESR2
LCW23	Caffeic Acid	ESR1
LCW23	Caffeic Acid	FUT7
LCW23	Caffeic Acid	ABCG2
LCW23	Caffeic Acid	MAOB
LCW23	Caffeic Acid	CA3
LCW23	Caffeic Acid	CA1
LCW23	Caffeic Acid	CA2
LCW23	Caffeic Acid	PTPN2
LCW23	Caffeic Acid	PTPN1
LCW23	Caffeic Acid	CA6
LCW23	Caffeic Acid	P35218
LCW23	Caffeic Acid	CA9
LCW23	Caffeic Acid	CA13
LCW23	Caffeic Acid	TDP1
LCW23	Caffeic Acid	CA14
LCW23	Caffeic Acid	Q9Y2D0
LCW23	Caffeic Acid	CYP19A1
LCW23	Caffeic Acid	NAE1
LCW24	Clionasterol	RORA
LCW24	Clionasterol	ABCB1
LCW24	Clionasterol	ABCB11
LCW24	Clionasterol	ABCC4
LCW24	Clionasterol	ABCG2
LCW24	Clionasterol	ACHE
LCW24	Clionasterol	AR
LCW24	Clionasterol	ATIC
LCW24	Clionasterol	CA1
LCW24	Clionasterol	CA2
LCW24	Clionasterol	CD4
LCW24	Clionasterol	CDC25A
LCW24	Clionasterol	CDC45
LCW24	Clionasterol	CHRM2
LCW24	Clionasterol	CYP17A1
LCW24	Clionasterol	CYP19A1
LCW24	Clionasterol	CYP24A1
LCW24	Clionasterol	CYP27B1
LCW24	Clionasterol	CYP51A1
LCW24	Clionasterol	EBP
LCW24	Clionasterol	ESR1
LCW24	Clionasterol	ESR2
LCW24	Clionasterol	G6PD
LCW24	Clionasterol	GC
LCW24	Clionasterol	GPBAR1
LCW24	Clionasterol	HMGCR
LCW24	Clionasterol	NPC1
LCW24	Clionasterol	NPC1L1
LCW24	Clionasterol	NR1H3
LCW24	Clionasterol	NR1H4
LCW24	Clionasterol	POLA1
LCW24	Clionasterol	RORC
LCW24	Clionasterol	SERPINA6
LCW24	Clionasterol	SHBG
LCW24	Clionasterol	SHH
LCW24	Clionasterol	SLC10A1
LCW24	Clionasterol	SLC10A2
LCW24	Clionasterol	SLC22A3
LCW24	Clionasterol	SLC6A2
LCW24	Clionasterol	SRD5A1
LCW24	Clionasterol	SRD5A2
LCW24	Clionasterol	SREBF2
LCW24	Clionasterol	ST3GAL1
LCW24	Clionasterol	VDR
LCW25	Luteolin	CYP1B1
LCW25	Luteolin	CYP1A1
LCW25	Luteolin	CREB1
LCW25	Luteolin	XDH
LCW25	Luteolin	TNKS
LCW25	Luteolin	CBR1
LCW25	Luteolin	PGF
LCW25	Luteolin	NAE1
LCW25	Luteolin	P4HB
LCW25	Luteolin	NOX4
LCW25	Luteolin	CDK6
LCW25	Luteolin	ABCB1
LCW25	Luteolin	AMY1A
LCW25	Luteolin	AMY1B
LCW25	Luteolin	AMY1C
LCW25	Luteolin	TNKS2
LCW25	Luteolin	ABCG2
LCW25	Luteolin	MPG
LCW25	Luteolin	DAPK1
LCW25	Luteolin	GLO1
LCW25	Luteolin	ABCC1
LCW25	Luteolin	AKR1B1
LCW25	Luteolin	CA4
LCW25	Luteolin	TTR
LCW25	Luteolin	ST6GAL1
LCW25	Luteolin	KDM4E
LCW25	Luteolin	ALPI
LCW25	Luteolin	TERT
LCW25	Luteolin	CA7
LCW25	Luteolin	APP
LCW25	Luteolin	NMUR2
LCW25	Luteolin	NEK6
LCW25	Luteolin	VEGFA
LCW25	Luteolin	CCR4
LCW25	Luteolin	IL2
LCW25	Luteolin	AR
LCW25	Luteolin	AHR
LCW25	Luteolin	GPR35
LCW25	Luteolin	ESR2
LCW25	Luteolin	ALOX12
LCW25	Luteolin	SNCA
LCW25	Luteolin	ABL1
LCW25	Luteolin	CDK5R1
LCW25	Luteolin	TDP1
LCW25	Luteolin	CYP1A2
LCW25	Luteolin	MMP2
LCW25	Luteolin	MMP3
LCW25	Luteolin	MAPT
LCW25	Luteolin	MMP9
LCW25	Luteolin	MAOA
LCW25	Luteolin	MAOB
LCW25	Luteolin	CD38
LCW25	Luteolin	ADORA1
LCW25	Luteolin	MMP12
LCW25	Luteolin	MMP13
LCW26	Sugiol	CNR1
LCW26	Sugiol	CNR2
LCW26	Sugiol	CYP19A1
LCW26	Sugiol	CYP24A1
LCW26	Sugiol	ESR1
LCW26	Sugiol	ESR2
LCW26	Sugiol	HSD11B1
LCW26	Sugiol	HSD17B1
LCW26	Sugiol	HTR2B
LCW26	Sugiol	KIF11
LCW26	Sugiol	NR3C1
LCW26	Sugiol	POLA1
LCW26	Sugiol	STS
LCW26	Sugiol	TBXA2R
LCW26	Sugiol	AR
LCW26	Sugiol	ALOX5
LCW26	Sugiol	BCL9
LCW26	Sugiol	KDR
LCW26	Sugiol	NR1H2
LCW26	Sugiol	NR1H3
LCW26	Sugiol	PLA2G5
LCW27	Tanshindiol A	EED
LCW27	Tanshindiol A	RBBP7
LCW27	Tanshindiol A	CDC25A
LCW27	Tanshindiol A	CDC25B
LCW27	Tanshindiol A	CES2
LCW27	Tanshindiol A	EZH2
LCW27	Tanshindiol A	MMP13
LCW27	Tanshindiol A	MMP9
LCW27	Tanshindiol A	PTPN6
LCW27	Tanshindiol A	RBBP4
LCW27	Tanshindiol A	SUZ12
LCW28	Tanshindiol B	EED
LCW28	Tanshindiol B	CDC25A
LCW28	Tanshindiol B	CDC25B
LCW28	Tanshindiol B	CES2
LCW28	Tanshindiol B	EZH2
LCW28	Tanshindiol B	MMP13
LCW28	Tanshindiol B	MMP9
LCW28	Tanshindiol B	PTPN6
LCW28	Tanshindiol B	RBBP4
LCW28	Tanshindiol B	SUZ12
LCW28	Tanshindiol B	RBBP7
LCW29	Protocatechuic Acid	ABAT
LCW29	Protocatechuic Acid	AKR1C1
LCW29	Protocatechuic Acid	AKR1C2
LCW29	Protocatechuic Acid	AKR1C3
LCW29	Protocatechuic Acid	AKR1C4
LCW29	Protocatechuic Acid	ALDH5A1
LCW29	Protocatechuic Acid	ALOX15
LCW29	Protocatechuic Acid	ALPL
LCW29	Protocatechuic Acid	ALPPL2
LCW29	Protocatechuic Acid	APEX1
LCW29	Protocatechuic Acid	ATIC
LCW29	Protocatechuic Acid	BHMT
LCW29	Protocatechuic Acid	CA1
LCW29	Protocatechuic Acid	CA12
LCW29	Protocatechuic Acid	CA13
LCW29	Protocatechuic Acid	CA14
LCW29	Protocatechuic Acid	CA2
LCW29	Protocatechuic Acid	CA3
LCW29	Protocatechuic Acid	CA4
LCW29	Protocatechuic Acid	CA5A
LCW29	Protocatechuic Acid	CA5B
LCW29	Protocatechuic Acid	CA6
LCW29	Protocatechuic Acid	CA7
LCW29	Protocatechuic Acid	CA9
LCW29	Protocatechuic Acid	CAMKK2
LCW29	Protocatechuic Acid	CDC25A
LCW29	Protocatechuic Acid	CDC25B
LCW29	Protocatechuic Acid	CES1
LCW29	Protocatechuic Acid	CES2
LCW29	Protocatechuic Acid	DBH
LCW29	Protocatechuic Acid	DDO
LCW29	Protocatechuic Acid	DNM1
LCW29	Protocatechuic Acid	ENPEP
LCW29	Protocatechuic Acid	ERN1
LCW29	Protocatechuic Acid	FOLH1
LCW29	Protocatechuic Acid	FTO
LCW29	Protocatechuic Acid	FUT7
LCW29	Protocatechuic Acid	FYN
LCW29	Protocatechuic Acid	GFER
LCW29	Protocatechuic Acid	GPR35
LCW29	Protocatechuic Acid	GSTA1
LCW29	Protocatechuic Acid	HCAR3
LCW29	Protocatechuic Acid	HSD17B1
LCW29	Protocatechuic Acid	HSD17B2
LCW29	Protocatechuic Acid	IGFBP1
LCW29	Protocatechuic Acid	IGFBP2
LCW29	Protocatechuic Acid	IGFBP3
LCW29	Protocatechuic Acid	IGFBP4
LCW29	Protocatechuic Acid	IGFBP5
LCW29	Protocatechuic Acid	IGFBP6
LCW29	Protocatechuic Acid	KCNMA1
LCW29	Protocatechuic Acid	KDM2A
LCW29	Protocatechuic Acid	KDM3A
LCW29	Protocatechuic Acid	KDM4A
LCW29	Protocatechuic Acid	KDM4C
LCW29	Protocatechuic Acid	KDM4E
LCW29	Protocatechuic Acid	KDM5C
LCW29	Protocatechuic Acid	KDM6B
LCW29	Protocatechuic Acid	LCN2
LCW29	Protocatechuic Acid	LDHA
LCW29	Protocatechuic Acid	MPG
LCW29	Protocatechuic Acid	NEU3
LCW29	Protocatechuic Acid	NR4A1
LCW29	Protocatechuic Acid	P4HA1
LCW29	Protocatechuic Acid	P4HTM
LCW29	Protocatechuic Acid	PLA2G2D
LCW29	Protocatechuic Acid	PLA2G4B
LCW29	Protocatechuic Acid	PLAA
LCW29	Protocatechuic Acid	POLB
LCW29	Protocatechuic Acid	QDPR
LCW29	Protocatechuic Acid	RARA
LCW29	Protocatechuic Acid	RARB
LCW29	Protocatechuic Acid	RARG
LCW29	Protocatechuic Acid	RPS6KB2
LCW29	Protocatechuic Acid	RXRA
LCW29	Protocatechuic Acid	RXRB
LCW29	Protocatechuic Acid	RXRG
LCW29	Protocatechuic Acid	SELE
LCW29	Protocatechuic Acid	SELL
LCW29	Protocatechuic Acid	SERPINE1
LCW29	Protocatechuic Acid	SLC22A6
LCW29	Protocatechuic Acid	SLC22A8
LCW29	Protocatechuic Acid	SLC7A11
LCW29	Protocatechuic Acid	SNCA
LCW29	Protocatechuic Acid	SQLE
LCW29	Protocatechuic Acid	SRD5A2
LCW29	Protocatechuic Acid	TH
LCW29	Protocatechuic Acid	TOP1
LCW29	Protocatechuic Acid	TPMT
LCW29	Protocatechuic Acid	TTR
LCW29	Protocatechuic Acid	YWHAG
LCW30	Tanshindiol C	EED
LCW30	Tanshindiol C	RBBP7
LCW30	Tanshindiol C	CDC25A
LCW30	Tanshindiol C	CDC25B
LCW30	Tanshindiol C	CES2
LCW30	Tanshindiol C	EZH2
LCW30	Tanshindiol C	MMP13
LCW30	Tanshindiol C	MMP9
LCW30	Tanshindiol C	PTPN6
LCW30	Tanshindiol C	RBBP4
LCW30	Tanshindiol C	SUZ12
LCW31	Tanshinone Iia	EED
LCW31	Tanshinone Iia	RBBP7
LCW31	Tanshinone Iia	AKR1B1
LCW31	Tanshinone Iia	ALOX5
LCW31	Tanshinone Iia	APAF1
LCW31	Tanshinone Iia	CDC25A
LCW31	Tanshinone Iia	CDC25B
LCW31	Tanshinone Iia	CDC25C
LCW31	Tanshinone Iia	CES1
LCW31	Tanshinone Iia	CES2
LCW31	Tanshinone Iia	EZH2
LCW31	Tanshinone Iia	HTR6
LCW31	Tanshinone Iia	MPI
LCW31	Tanshinone Iia	PTPN11
LCW31	Tanshinone Iia	PTPN6
LCW31	Tanshinone Iia	PTPRC
LCW31	Tanshinone Iia	RBBP4
LCW31	Tanshinone Iia	RXRA
LCW31	Tanshinone Iia	RXRB
LCW31	Tanshinone Iia	RXRG
LCW31	Tanshinone Iia	SRD5A1
LCW31	Tanshinone Iia	SUZ12
LCW31	Tanshinone Iia	TERT
LCW32	3-Hydroxymethylenetanshinquinone	EED
LCW32	3-Hydroxymethylenetanshinquinone	AKR1B1
LCW32	3-Hydroxymethylenetanshinquinone	APEX1
LCW32	3-Hydroxymethylenetanshinquinone	AR
LCW32	3-Hydroxymethylenetanshinquinone	CDK9
LCW32	3-Hydroxymethylenetanshinquinone	CES1
LCW32	3-Hydroxymethylenetanshinquinone	CES2
LCW32	3-Hydroxymethylenetanshinquinone	CHEK1
LCW32	3-Hydroxymethylenetanshinquinone	EDNRA
LCW32	3-Hydroxymethylenetanshinquinone	ELAVL1
LCW32	3-Hydroxymethylenetanshinquinone	EZH2
LCW32	3-Hydroxymethylenetanshinquinone	HMGCR
LCW32	3-Hydroxymethylenetanshinquinone	MMP13
LCW32	3-Hydroxymethylenetanshinquinone	MMP9
LCW32	3-Hydroxymethylenetanshinquinone	NR3C1
LCW32	3-Hydroxymethylenetanshinquinone	PTPN11
LCW32	3-Hydroxymethylenetanshinquinone	PTPN6
LCW32	3-Hydroxymethylenetanshinquinone	RBBP4
LCW32	3-Hydroxymethylenetanshinquinone	SUZ12
LCW32	3-Hydroxymethylenetanshinquinone	TERT
LCW32	3-Hydroxymethylenetanshinquinone	RBBP7
LCW33	4-Methylenemiltirone	ACHE
LCW33	4-Methylenemiltirone	AKR1B1
LCW33	4-Methylenemiltirone	CDC25A
LCW33	4-Methylenemiltirone	CDC25B
LCW33	4-Methylenemiltirone	CES1
LCW33	4-Methylenemiltirone	CES2
LCW33	4-Methylenemiltirone	MAOB
LCW33	4-Methylenemiltirone	PBRM1
LCW33	4-Methylenemiltirone	PTPN1
LCW33	4-Methylenemiltirone	PTPN22
LCW33	4-Methylenemiltirone	PTPRC
LCW33	4-Methylenemiltirone	PTPRF
LCW33	4-Methylenemiltirone	SMARCA4
LCW33	4-Methylenemiltirone	SRD5A1
LCW33	4-Methylenemiltirone	STAT3
LCW33	4-Methylenemiltirone	TOP1
LCW34	Tanshinone Iib	RBBP7
LCW34	Tanshinone Iib	EED
LCW34	Tanshinone Iib	AKR1B1
LCW34	Tanshinone Iib	CDC25A
LCW34	Tanshinone Iib	CDC25B
LCW34	Tanshinone Iib	CES1
LCW34	Tanshinone Iib	CES2
LCW34	Tanshinone Iib	CNR1
LCW34	Tanshinone Iib	EZH2
LCW34	Tanshinone Iib	OPRK1
LCW34	Tanshinone Iib	PDE10A
LCW34	Tanshinone Iib	PDE2A
LCW34	Tanshinone Iib	PTPN11
LCW34	Tanshinone Iib	PTPN6
LCW34	Tanshinone Iib	PTPRC
LCW34	Tanshinone Iib	RBBP4
LCW34	Tanshinone Iib	SRD5A1
LCW34	Tanshinone Iib	SUZ12
LCW34	Tanshinone Iib	TERT
LCW35	(6S,7R)-6,7-Dihydroxy-1,6-Dimethyl-8,9-Dihydro-7H-Naphtho[8,7-G]Benzofuran-10,11-Dione	RBBP7
LCW35	(6S,7R)-6,7-Dihydroxy-1,6-Dimethyl-8,9-Dihydro-7H-Naphtho[8,7-G]Benzofuran-10,11-Dione	CDC25A
LCW35	(6S,7R)-6,7-Dihydroxy-1,6-Dimethyl-8,9-Dihydro-7H-Naphtho[8,7-G]Benzofuran-10,11-Dione	CDC25B
LCW35	(6S,7R)-6,7-Dihydroxy-1,6-Dimethyl-8,9-Dihydro-7H-Naphtho[8,7-G]Benzofuran-10,11-Dione	CES2
LCW35	(6S,7R)-6,7-Dihydroxy-1,6-Dimethyl-8,9-Dihydro-7H-Naphtho[8,7-G]Benzofuran-10,11-Dione	EED
LCW35	(6S,7R)-6,7-Dihydroxy-1,6-Dimethyl-8,9-Dihydro-7H-Naphtho[8,7-G]Benzofuran-10,11-Dione	EZH2
LCW35	(6S,7R)-6,7-Dihydroxy-1,6-Dimethyl-8,9-Dihydro-7H-Naphtho[8,7-G]Benzofuran-10,11-Dione	MMP13
LCW35	(6S,7R)-6,7-Dihydroxy-1,6-Dimethyl-8,9-Dihydro-7H-Naphtho[8,7-G]Benzofuran-10,11-Dione	MMP9
LCW35	(6S,7R)-6,7-Dihydroxy-1,6-Dimethyl-8,9-Dihydro-7H-Naphtho[8,7-G]Benzofuran-10,11-Dione	PTPN6
LCW35	(6S,7R)-6,7-Dihydroxy-1,6-Dimethyl-8,9-Dihydro-7H-Naphtho[8,7-G]Benzofuran-10,11-Dione	RBBP4
LCW35	(6S,7R)-6,7-Dihydroxy-1,6-Dimethyl-8,9-Dihydro-7H-Naphtho[8,7-G]Benzofuran-10,11-Dione	SUZ12
LCW36	(Z)-3-[2-[(E)-2-(3,4-Dihydroxyphenyl)Vinyl]-3,4-Dihydroxy-Phenyl]Acrylic Acid	RHOA
LCW36	(Z)-3-[2-[(E)-2-(3,4-Dihydroxyphenyl)Vinyl]-3,4-Dihydroxy-Phenyl]Acrylic Acid	PTGER3
LCW36	(Z)-3-[2-[(E)-2-(3,4-Dihydroxyphenyl)Vinyl]-3,4-Dihydroxy-Phenyl]Acrylic Acid	PTGER2
LCW36	(Z)-3-[2-[(E)-2-(3,4-Dihydroxyphenyl)Vinyl]-3,4-Dihydroxy-Phenyl]Acrylic Acid	PTGER4
LCW36	(Z)-3-[2-[(E)-2-(3,4-Dihydroxyphenyl)Vinyl]-3,4-Dihydroxy-Phenyl]Acrylic Acid	AKR1B1
LCW36	(Z)-3-[2-[(E)-2-(3,4-Dihydroxyphenyl)Vinyl]-3,4-Dihydroxy-Phenyl]Acrylic Acid	AKR1B10
LCW36	(Z)-3-[2-[(E)-2-(3,4-Dihydroxyphenyl)Vinyl]-3,4-Dihydroxy-Phenyl]Acrylic Acid	AKR1C4
LCW36	(Z)-3-[2-[(E)-2-(3,4-Dihydroxyphenyl)Vinyl]-3,4-Dihydroxy-Phenyl]Acrylic Acid	ALOX5
LCW36	(Z)-3-[2-[(E)-2-(3,4-Dihydroxyphenyl)Vinyl]-3,4-Dihydroxy-Phenyl]Acrylic Acid	ALPI
LCW36	(Z)-3-[2-[(E)-2-(3,4-Dihydroxyphenyl)Vinyl]-3,4-Dihydroxy-Phenyl]Acrylic Acid	APP
LCW36	(Z)-3-[2-[(E)-2-(3,4-Dihydroxyphenyl)Vinyl]-3,4-Dihydroxy-Phenyl]Acrylic Acid	CA1
LCW36	(Z)-3-[2-[(E)-2-(3,4-Dihydroxyphenyl)Vinyl]-3,4-Dihydroxy-Phenyl]Acrylic Acid	CA12
LCW36	(Z)-3-[2-[(E)-2-(3,4-Dihydroxyphenyl)Vinyl]-3,4-Dihydroxy-Phenyl]Acrylic Acid	CA14
LCW36	(Z)-3-[2-[(E)-2-(3,4-Dihydroxyphenyl)Vinyl]-3,4-Dihydroxy-Phenyl]Acrylic Acid	CA2
LCW36	(Z)-3-[2-[(E)-2-(3,4-Dihydroxyphenyl)Vinyl]-3,4-Dihydroxy-Phenyl]Acrylic Acid	CA3
LCW36	(Z)-3-[2-[(E)-2-(3,4-Dihydroxyphenyl)Vinyl]-3,4-Dihydroxy-Phenyl]Acrylic Acid	CA5A
LCW36	(Z)-3-[2-[(E)-2-(3,4-Dihydroxyphenyl)Vinyl]-3,4-Dihydroxy-Phenyl]Acrylic Acid	CA5B
LCW36	(Z)-3-[2-[(E)-2-(3,4-Dihydroxyphenyl)Vinyl]-3,4-Dihydroxy-Phenyl]Acrylic Acid	CA6
LCW36	(Z)-3-[2-[(E)-2-(3,4-Dihydroxyphenyl)Vinyl]-3,4-Dihydroxy-Phenyl]Acrylic Acid	CA7
LCW36	(Z)-3-[2-[(E)-2-(3,4-Dihydroxyphenyl)Vinyl]-3,4-Dihydroxy-Phenyl]Acrylic Acid	DNM1
LCW36	(Z)-3-[2-[(E)-2-(3,4-Dihydroxyphenyl)Vinyl]-3,4-Dihydroxy-Phenyl]Acrylic Acid	GLO1
LCW36	(Z)-3-[2-[(E)-2-(3,4-Dihydroxyphenyl)Vinyl]-3,4-Dihydroxy-Phenyl]Acrylic Acid	HSPA1A
LCW36	(Z)-3-[2-[(E)-2-(3,4-Dihydroxyphenyl)Vinyl]-3,4-Dihydroxy-Phenyl]Acrylic Acid	HSPA8
LCW36	(Z)-3-[2-[(E)-2-(3,4-Dihydroxyphenyl)Vinyl]-3,4-Dihydroxy-Phenyl]Acrylic Acid	IKBKG
LCW36	(Z)-3-[2-[(E)-2-(3,4-Dihydroxyphenyl)Vinyl]-3,4-Dihydroxy-Phenyl]Acrylic Acid	MARK4
LCW36	(Z)-3-[2-[(E)-2-(3,4-Dihydroxyphenyl)Vinyl]-3,4-Dihydroxy-Phenyl]Acrylic Acid	MIF
LCW36	(Z)-3-[2-[(E)-2-(3,4-Dihydroxyphenyl)Vinyl]-3,4-Dihydroxy-Phenyl]Acrylic Acid	MMP1
LCW36	(Z)-3-[2-[(E)-2-(3,4-Dihydroxyphenyl)Vinyl]-3,4-Dihydroxy-Phenyl]Acrylic Acid	MMP2
LCW36	(Z)-3-[2-[(E)-2-(3,4-Dihydroxyphenyl)Vinyl]-3,4-Dihydroxy-Phenyl]Acrylic Acid	MMP9
LCW36	(Z)-3-[2-[(E)-2-(3,4-Dihydroxyphenyl)Vinyl]-3,4-Dihydroxy-Phenyl]Acrylic Acid	NFE2L2
LCW36	(Z)-3-[2-[(E)-2-(3,4-Dihydroxyphenyl)Vinyl]-3,4-Dihydroxy-Phenyl]Acrylic Acid	NR0B2
LCW36	(Z)-3-[2-[(E)-2-(3,4-Dihydroxyphenyl)Vinyl]-3,4-Dihydroxy-Phenyl]Acrylic Acid	PTGS2
LCW36	(Z)-3-[2-[(E)-2-(3,4-Dihydroxyphenyl)Vinyl]-3,4-Dihydroxy-Phenyl]Acrylic Acid	PTPN1
LCW36	(Z)-3-[2-[(E)-2-(3,4-Dihydroxyphenyl)Vinyl]-3,4-Dihydroxy-Phenyl]Acrylic Acid	PTPN11
LCW36	(Z)-3-[2-[(E)-2-(3,4-Dihydroxyphenyl)Vinyl]-3,4-Dihydroxy-Phenyl]Acrylic Acid	PTPsigma
LCW36	(Z)-3-[2-[(E)-2-(3,4-Dihydroxyphenyl)Vinyl]-3,4-Dihydroxy-Phenyl]Acrylic Acid	QDPR
LCW36	(Z)-3-[2-[(E)-2-(3,4-Dihydroxyphenyl)Vinyl]-3,4-Dihydroxy-Phenyl]Acrylic Acid	SELE
LCW36	(Z)-3-[2-[(E)-2-(3,4-Dihydroxyphenyl)Vinyl]-3,4-Dihydroxy-Phenyl]Acrylic Acid	SELL
LCW36	(Z)-3-[2-[(E)-2-(3,4-Dihydroxyphenyl)Vinyl]-3,4-Dihydroxy-Phenyl]Acrylic Acid	SNCA
LCW36	(Z)-3-[2-[(E)-2-(3,4-Dihydroxyphenyl)Vinyl]-3,4-Dihydroxy-Phenyl]Acrylic Acid	TTR
LCW36	(Z)-3-[2-[(E)-2-(3,4-Dihydroxyphenyl)Vinyl]-3,4-Dihydroxy-Phenyl]Acrylic Acid	TUBB1
LCW36	(Z)-3-[2-[(E)-2-(3,4-Dihydroxyphenyl)Vinyl]-3,4-Dihydroxy-Phenyl]Acrylic Acid	TUBB3
LCW37	1-Methyl-10,11-Dioxonaphtho[1,2-G][1]Benzofuran-6-Carbaldehyde	RBBP7
LCW37	1-Methyl-10,11-Dioxonaphtho[1,2-G][1]Benzofuran-6-Carbaldehyde	EED
LCW37	1-Methyl-10,11-Dioxonaphtho[1,2-G][1]Benzofuran-6-Carbaldehyde	AKR1B1
LCW37	1-Methyl-10,11-Dioxonaphtho[1,2-G][1]Benzofuran-6-Carbaldehyde	CDC25A
LCW37	1-Methyl-10,11-Dioxonaphtho[1,2-G][1]Benzofuran-6-Carbaldehyde	CDC25B
LCW37	1-Methyl-10,11-Dioxonaphtho[1,2-G][1]Benzofuran-6-Carbaldehyde	CDC25C
LCW37	1-Methyl-10,11-Dioxonaphtho[1,2-G][1]Benzofuran-6-Carbaldehyde	CES1
LCW37	1-Methyl-10,11-Dioxonaphtho[1,2-G][1]Benzofuran-6-Carbaldehyde	CES2
LCW37	1-Methyl-10,11-Dioxonaphtho[1,2-G][1]Benzofuran-6-Carbaldehyde	CYP11B1
LCW37	1-Methyl-10,11-Dioxonaphtho[1,2-G][1]Benzofuran-6-Carbaldehyde	CYP11B2
LCW37	1-Methyl-10,11-Dioxonaphtho[1,2-G][1]Benzofuran-6-Carbaldehyde	EZH2
LCW37	1-Methyl-10,11-Dioxonaphtho[1,2-G][1]Benzofuran-6-Carbaldehyde	MMP13
LCW37	1-Methyl-10,11-Dioxonaphtho[1,2-G][1]Benzofuran-6-Carbaldehyde	MMP9
LCW37	1-Methyl-10,11-Dioxonaphtho[1,2-G][1]Benzofuran-6-Carbaldehyde	MPI
LCW37	1-Methyl-10,11-Dioxonaphtho[1,2-G][1]Benzofuran-6-Carbaldehyde	PTPN11
LCW37	1-Methyl-10,11-Dioxonaphtho[1,2-G][1]Benzofuran-6-Carbaldehyde	PTPN6
LCW37	1-Methyl-10,11-Dioxonaphtho[1,2-G][1]Benzofuran-6-Carbaldehyde	PTPRC
LCW37	1-Methyl-10,11-Dioxonaphtho[1,2-G][1]Benzofuran-6-Carbaldehyde	RBBP4
LCW37	1-Methyl-10,11-Dioxonaphtho[1,2-G][1]Benzofuran-6-Carbaldehyde	SUZ12
LCW37	1-Methyl-10,11-Dioxonaphtho[1,2-G][1]Benzofuran-6-Carbaldehyde	TERT
LCW38	2-(4-Hydroxy-3-Methoxyphenyl)-5-(3-Hydroxypropyl)-7-Methoxy-3-Benzofurancarboxaldehyde	ABCG2
LCW38	2-(4-Hydroxy-3-Methoxyphenyl)-5-(3-Hydroxypropyl)-7-Methoxy-3-Benzofurancarboxaldehyde	ACHE
LCW38	2-(4-Hydroxy-3-Methoxyphenyl)-5-(3-Hydroxypropyl)-7-Methoxy-3-Benzofurancarboxaldehyde	ALOX5
LCW38	2-(4-Hydroxy-3-Methoxyphenyl)-5-(3-Hydroxypropyl)-7-Methoxy-3-Benzofurancarboxaldehyde	AR
LCW38	2-(4-Hydroxy-3-Methoxyphenyl)-5-(3-Hydroxypropyl)-7-Methoxy-3-Benzofurancarboxaldehyde	CA13
LCW38	2-(4-Hydroxy-3-Methoxyphenyl)-5-(3-Hydroxypropyl)-7-Methoxy-3-Benzofurancarboxaldehyde	CA7
LCW38	2-(4-Hydroxy-3-Methoxyphenyl)-5-(3-Hydroxypropyl)-7-Methoxy-3-Benzofurancarboxaldehyde	CAMK2A
LCW38	2-(4-Hydroxy-3-Methoxyphenyl)-5-(3-Hydroxypropyl)-7-Methoxy-3-Benzofurancarboxaldehyde	CDK1
LCW38	2-(4-Hydroxy-3-Methoxyphenyl)-5-(3-Hydroxypropyl)-7-Methoxy-3-Benzofurancarboxaldehyde	CDK2
LCW38	2-(4-Hydroxy-3-Methoxyphenyl)-5-(3-Hydroxypropyl)-7-Methoxy-3-Benzofurancarboxaldehyde	CHEK1
LCW38	2-(4-Hydroxy-3-Methoxyphenyl)-5-(3-Hydroxypropyl)-7-Methoxy-3-Benzofurancarboxaldehyde	CISD1
LCW38	2-(4-Hydroxy-3-Methoxyphenyl)-5-(3-Hydroxypropyl)-7-Methoxy-3-Benzofurancarboxaldehyde	CYP19A1
LCW38	2-(4-Hydroxy-3-Methoxyphenyl)-5-(3-Hydroxypropyl)-7-Methoxy-3-Benzofurancarboxaldehyde	CYP1A1
LCW38	2-(4-Hydroxy-3-Methoxyphenyl)-5-(3-Hydroxypropyl)-7-Methoxy-3-Benzofurancarboxaldehyde	CYP1B1
LCW38	2-(4-Hydroxy-3-Methoxyphenyl)-5-(3-Hydroxypropyl)-7-Methoxy-3-Benzofurancarboxaldehyde	EP300
LCW38	2-(4-Hydroxy-3-Methoxyphenyl)-5-(3-Hydroxypropyl)-7-Methoxy-3-Benzofurancarboxaldehyde	ERN1
LCW38	2-(4-Hydroxy-3-Methoxyphenyl)-5-(3-Hydroxypropyl)-7-Methoxy-3-Benzofurancarboxaldehyde	GPR18
LCW38	2-(4-Hydroxy-3-Methoxyphenyl)-5-(3-Hydroxypropyl)-7-Methoxy-3-Benzofurancarboxaldehyde	HIF1A
LCW38	2-(4-Hydroxy-3-Methoxyphenyl)-5-(3-Hydroxypropyl)-7-Methoxy-3-Benzofurancarboxaldehyde	KCNH2
LCW38	2-(4-Hydroxy-3-Methoxyphenyl)-5-(3-Hydroxypropyl)-7-Methoxy-3-Benzofurancarboxaldehyde	KDR
LCW38	2-(4-Hydroxy-3-Methoxyphenyl)-5-(3-Hydroxypropyl)-7-Methoxy-3-Benzofurancarboxaldehyde	MAP2K1
LCW38	2-(4-Hydroxy-3-Methoxyphenyl)-5-(3-Hydroxypropyl)-7-Methoxy-3-Benzofurancarboxaldehyde	MAPK8
LCW38	2-(4-Hydroxy-3-Methoxyphenyl)-5-(3-Hydroxypropyl)-7-Methoxy-3-Benzofurancarboxaldehyde	MAPK9
LCW38	2-(4-Hydroxy-3-Methoxyphenyl)-5-(3-Hydroxypropyl)-7-Methoxy-3-Benzofurancarboxaldehyde	MTOR
LCW38	2-(4-Hydroxy-3-Methoxyphenyl)-5-(3-Hydroxypropyl)-7-Methoxy-3-Benzofurancarboxaldehyde	NFE2L2
LCW38	2-(4-Hydroxy-3-Methoxyphenyl)-5-(3-Hydroxypropyl)-7-Methoxy-3-Benzofurancarboxaldehyde	PBK
LCW38	2-(4-Hydroxy-3-Methoxyphenyl)-5-(3-Hydroxypropyl)-7-Methoxy-3-Benzofurancarboxaldehyde	PDE10A
LCW38	2-(4-Hydroxy-3-Methoxyphenyl)-5-(3-Hydroxypropyl)-7-Methoxy-3-Benzofurancarboxaldehyde	QDPR
LCW38	2-(4-Hydroxy-3-Methoxyphenyl)-5-(3-Hydroxypropyl)-7-Methoxy-3-Benzofurancarboxaldehyde	SHBG
LCW38	2-(4-Hydroxy-3-Methoxyphenyl)-5-(3-Hydroxypropyl)-7-Methoxy-3-Benzofurancarboxaldehyde	SLC22A3
LCW38	2-(4-Hydroxy-3-Methoxyphenyl)-5-(3-Hydroxypropyl)-7-Methoxy-3-Benzofurancarboxaldehyde	SYK
LCW38	2-(4-Hydroxy-3-Methoxyphenyl)-5-(3-Hydroxypropyl)-7-Methoxy-3-Benzofurancarboxaldehyde	TRPV1
LCW38	2-(4-Hydroxy-3-Methoxyphenyl)-5-(3-Hydroxypropyl)-7-Methoxy-3-Benzofurancarboxaldehyde	TSSK2
LCW38	2-(4-Hydroxy-3-Methoxyphenyl)-5-(3-Hydroxypropyl)-7-Methoxy-3-Benzofurancarboxaldehyde	TYMS
LCW39	3,4-Phenanthrenedione	ACHE
LCW39	3,4-Phenanthrenedione	BCHE
LCW39	3,4-Phenanthrenedione	CDC25A
LCW39	3,4-Phenanthrenedione	CDC25B
LCW39	3,4-Phenanthrenedione	CES1
LCW39	3,4-Phenanthrenedione	CES2
LCW39	3,4-Phenanthrenedione	EED
LCW39	3,4-Phenanthrenedione	ELANE
LCW39	3,4-Phenanthrenedione	IDO1
LCW39	3,4-Phenanthrenedione	MAOB
LCW39	3,4-Phenanthrenedione	PTPN1
LCW39	3,4-Phenanthrenedione	PTPN11
LCW39	3,4-Phenanthrenedione	PTPN22
LCW39	3,4-Phenanthrenedione	PTPN6
LCW39	3,4-Phenanthrenedione	PTPRC
LCW39	3,4-Phenanthrenedione	PTPRF
LCW39	3,4-Phenanthrenedione	SCN4A
LCW39	3,4-Phenanthrenedione	SUZ12
LCW39	3,4-Phenanthrenedione	TOP1
LCW40	Arucadiol	PTGES
LCW40	Arucadiol	AKR1B1
LCW40	Arucadiol	ALOX15
LCW40	Arucadiol	CNR2
LCW40	Arucadiol	CYP11B1
LCW40	Arucadiol	CYP11B2
LCW40	Arucadiol	CYP19A1
LCW40	Arucadiol	CYP24A1
LCW40	Arucadiol	CYP27A1
LCW40	Arucadiol	GABRB1
LCW40	Arucadiol	HDAC1
LCW40	Arucadiol	HSD17B1
LCW40	Arucadiol	KDR
LCW40	Arucadiol	MAOA
LCW40	Arucadiol	MAOB
LCW40	Arucadiol	PTK2
LCW40	Arucadiol	RARA
LCW40	Arucadiol	RARB
LCW40	Arucadiol	RARG
LCW40	Arucadiol	RXRA
LCW40	Arucadiol	RXRB
LCW40	Arucadiol	STS
LCW41	Cryptotanshinone	ACHE
LCW41	Cryptotanshinone	AKR1B1
LCW41	Cryptotanshinone	CDC25A
LCW41	Cryptotanshinone	CDC25B
LCW41	Cryptotanshinone	CES1
LCW41	Cryptotanshinone	CES2
LCW41	Cryptotanshinone	CHRM1
LCW41	Cryptotanshinone	CHRM2
LCW41	Cryptotanshinone	CNR2
LCW41	Cryptotanshinone	EED
LCW41	Cryptotanshinone	IDO1
LCW41	Cryptotanshinone	KDM4E
LCW41	Cryptotanshinone	MALT1
LCW41	Cryptotanshinone	PRKCD
LCW41	Cryptotanshinone	PTPN11
LCW41	Cryptotanshinone	PTPN6
LCW41	Cryptotanshinone	RBBP4
LCW41	Cryptotanshinone	RBBP7
LCW41	Cryptotanshinone	STAT3
LCW41	Cryptotanshinone	SUZ12
LCW41	Cryptotanshinone	TDP2
LCW42	Danshenol A	ABCC9
LCW42	Danshenol A	ACHE
LCW42	Danshenol A	AKR1B1
LCW42	Danshenol A	AR
LCW42	Danshenol A	CES1
LCW42	Danshenol A	CES2
LCW42	Danshenol A	EED
LCW42	Danshenol A	HSD17B2
LCW42	Danshenol A	IDO1
LCW42	Danshenol A	KDM4E
LCW42	Danshenol A	METAP2
LCW42	Danshenol A	PARP1
LCW42	Danshenol A	PTPN11
LCW42	Danshenol A	PTPN6
LCW42	Danshenol A	SLC6A3
LCW42	Danshenol A	STAT3
LCW42	Danshenol A	SUZ12
LCW42	Danshenol A	TERT
LCW43	Danshenol B	RBBP7
LCW43	Danshenol B	ABCB1
LCW43	Danshenol B	ACHE
LCW43	Danshenol B	AKR1B1
LCW43	Danshenol B	ALOX5
LCW43	Danshenol B	AR
LCW43	Danshenol B	CDC25A
LCW43	Danshenol B	CDC25B
LCW43	Danshenol B	CES1
LCW43	Danshenol B	CES2
LCW43	Danshenol B	EED
LCW43	Danshenol B	GRM5
LCW43	Danshenol B	HSD17B2
LCW43	Danshenol B	IL6ST
LCW43	Danshenol B	KCNA5
LCW43	Danshenol B	PPOX
LCW43	Danshenol B	PRKCD
LCW43	Danshenol B	PSEN2
LCW43	Danshenol B	PTPN6
LCW43	Danshenol B	RBBP4
LCW43	Danshenol B	STAT3
LCW43	Danshenol B	SUZ12
LCW43	Danshenol B	TERT
LCW43	Danshenol B	APH1B
LCW43	Danshenol B	PSEN1
LCW43	Danshenol B	APH1A
LCW43	Danshenol B	NCSTN
LCW43	Danshenol B	PSENEN
LCW44	Dehydrotanshinone Ii A	RBBP7
LCW44	Dehydrotanshinone Ii A	EED
LCW44	Dehydrotanshinone Ii A	AKR1B1
LCW44	Dehydrotanshinone Ii A	AR
LCW44	Dehydrotanshinone Ii A	CDC25B
LCW44	Dehydrotanshinone Ii A	CES2
LCW44	Dehydrotanshinone Ii A	EZH2
LCW44	Dehydrotanshinone Ii A	HSD11B1
LCW44	Dehydrotanshinone Ii A	MAPK14
LCW44	Dehydrotanshinone Ii A	MMP13
LCW44	Dehydrotanshinone Ii A	MMP9
LCW44	Dehydrotanshinone Ii A	NQO2
LCW44	Dehydrotanshinone Ii A	P2RX7
LCW44	Dehydrotanshinone Ii A	PDE4B
LCW44	Dehydrotanshinone Ii A	PDE7A
LCW44	Dehydrotanshinone Ii A	PTPN11
LCW44	Dehydrotanshinone Ii A	PTPN6
LCW44	Dehydrotanshinone Ii A	PTPRC
LCW44	Dehydrotanshinone Ii A	RBBP4
LCW44	Dehydrotanshinone Ii A	SUZ12
LCW45	Deoxyneocryptotanshinone	RBBP7
LCW45	Deoxyneocryptotanshinone	ACHE
LCW45	Deoxyneocryptotanshinone	AKR1B1
LCW45	Deoxyneocryptotanshinone	CCR9
LCW45	Deoxyneocryptotanshinone	CDC25A
LCW45	Deoxyneocryptotanshinone	CDC25B
LCW45	Deoxyneocryptotanshinone	CES1
LCW45	Deoxyneocryptotanshinone	CES2
LCW45	Deoxyneocryptotanshinone	CYP2C9
LCW45	Deoxyneocryptotanshinone	DHODH
LCW45	Deoxyneocryptotanshinone	EED
LCW45	Deoxyneocryptotanshinone	FABP3
LCW45	Deoxyneocryptotanshinone	FABP4
LCW45	Deoxyneocryptotanshinone	PTGER1
LCW45	Deoxyneocryptotanshinone	PTPN1
LCW45	Deoxyneocryptotanshinone	PTPRC
LCW45	Deoxyneocryptotanshinone	RBBP4
LCW45	Deoxyneocryptotanshinone	RXRA
LCW45	Deoxyneocryptotanshinone	STAT3
LCW45	Deoxyneocryptotanshinone	SUZ12
LCW45	Deoxyneocryptotanshinone	TOP1
LCW46	Digallic Acid	AMY1A
LCW46	Digallic Acid	AMY1B
LCW46	Digallic Acid	AMY1C
LCW46	Digallic Acid	CA1
LCW46	Digallic Acid	CA12
LCW46	Digallic Acid	CA14
LCW46	Digallic Acid	CA2
LCW46	Digallic Acid	CA3
LCW46	Digallic Acid	CA5A
LCW46	Digallic Acid	CA6
LCW46	Digallic Acid	CA7
LCW46	Digallic Acid	DDO
LCW46	Digallic Acid	FTO
LCW46	Digallic Acid	FUT4
LCW46	Digallic Acid	FUT7
LCW46	Digallic Acid	KDM2A
LCW46	Digallic Acid	KDM3A
LCW46	Digallic Acid	KDM4E
LCW46	Digallic Acid	KDM5C
LCW46	Digallic Acid	MAOA
LCW46	Digallic Acid	MAOB
LCW46	Digallic Acid	PGD
LCW46	Digallic Acid	POLA1
LCW46	Digallic Acid	POLB
LCW46	Digallic Acid	SELE
LCW46	Digallic Acid	SELL
LCW46	Digallic Acid	SELP
LCW46	Digallic Acid	SERPINE1
LCW46	Digallic Acid	SLC37A4
LCW46	Digallic Acid	ST3GAL3
LCW46	Digallic Acid	TPMT
LCW46	Digallic Acid	TTR
LCW46	Digallic Acid	TUBB1
LCW46	Digallic Acid	TYMS
LCW47	Ferruginol	ADCY10
LCW47	Ferruginol	ALOX12
LCW47	Ferruginol	ALOX15
LCW47	Ferruginol	AR
LCW47	Ferruginol	CYP19A1
LCW47	Ferruginol	ESR1
LCW47	Ferruginol	ESR2
LCW47	Ferruginol	ESRRA
LCW47	Ferruginol	ESRRB
LCW47	Ferruginol	GPER1
LCW47	Ferruginol	HSD17B1
LCW47	Ferruginol	NR1H2
LCW47	Ferruginol	NR1H3
LCW47	Ferruginol	NR3C1
LCW47	Ferruginol	POLA1
LCW47	Ferruginol	SHBG
LCW47	Ferruginol	SLC6A4
LCW48	Isocryptotanshinone	RBBP7
LCW48	Isocryptotanshinone	ACHE
LCW48	Isocryptotanshinone	AKR1B1
LCW48	Isocryptotanshinone	CDC25A
LCW48	Isocryptotanshinone	CDC25B
LCW48	Isocryptotanshinone	CES1
LCW48	Isocryptotanshinone	CES2
LCW48	Isocryptotanshinone	CNR2
LCW48	Isocryptotanshinone	EED
LCW48	Isocryptotanshinone	FAAH
LCW48	Isocryptotanshinone	HSD11B1
LCW48	Isocryptotanshinone	IDO1
LCW48	Isocryptotanshinone	P2RX7
LCW48	Isocryptotanshinone	PIK3CA
LCW48	Isocryptotanshinone	PREP
LCW48	Isocryptotanshinone	PTPN6
LCW48	Isocryptotanshinone	RBBP4
LCW48	Isocryptotanshinone	SIRT2
LCW48	Isocryptotanshinone	SLC6A3
LCW48	Isocryptotanshinone	STAT3
LCW48	Isocryptotanshinone	SUZ12
LCW48	Isocryptotanshinone	TLR9
LCW49	Isoimperatorin	KCNA3
LCW49	Isoimperatorin	NFKB1
LCW49	Isoimperatorin	CA13
LCW49	Isoimperatorin	HSD17B3
LCW49	Isoimperatorin	CA3
LCW49	Isoimperatorin	CA7
LCW49	Isoimperatorin	DYRK1A
LCW49	Isoimperatorin	ALOX5
LCW49	Isoimperatorin	ALOX15
LCW49	Isoimperatorin	ALOX15B
LCW49	Isoimperatorin	P18054
LCW49	Isoimperatorin	ALOXE3
LCW49	Isoimperatorin	CA12
LCW49	Isoimperatorin	CA9
LCW49	Isoimperatorin	CA14
LCW49	Isoimperatorin	BACE1
LCW49	Isoimperatorin	BACE2
LCW49	Isoimperatorin	O75342
LCW49	Isoimperatorin	KCNA5
LCW49	Isoimperatorin	KCNA2
LCW50	Isotanshinone I	RBBP7
LCW50	Isotanshinone I	EED
LCW50	Isotanshinone I	ALOX5
LCW50	Isotanshinone I	CES2
LCW50	Isotanshinone I	CNR2
LCW50	Isotanshinone I	CXCR2
LCW50	Isotanshinone I	EZH2
LCW50	Isotanshinone I	MAOA
LCW50	Isotanshinone I	MAOB
LCW50	Isotanshinone I	MCL1
LCW50	Isotanshinone I	NR4A1
LCW50	Isotanshinone I	PIM1
LCW50	Isotanshinone I	PIM2
LCW50	Isotanshinone I	PIM3
LCW50	Isotanshinone I	PTGS2
LCW50	Isotanshinone I	PTPN11
LCW50	Isotanshinone I	PTPN6
LCW50	Isotanshinone I	RBBP4
LCW50	Isotanshinone I	SUZ12
LCW50	Isotanshinone I	TERT
LCW51	Isotanshinone Iia	RBBP7
LCW51	Isotanshinone Iia	FNTA
LCW51	Isotanshinone Iia	CDC25A
LCW51	Isotanshinone Iia	CDC25B
LCW51	Isotanshinone Iia	CES1
LCW51	Isotanshinone Iia	CES2
LCW51	Isotanshinone Iia	CHRM1
LCW51	Isotanshinone Iia	CXCR2
LCW51	Isotanshinone Iia	CYP2C19
LCW51	Isotanshinone Iia	EED
LCW51	Isotanshinone Iia	EPHX2
LCW51	Isotanshinone Iia	EZH2
LCW51	Isotanshinone Iia	IMPDH2
LCW51	Isotanshinone Iia	MAOB
LCW51	Isotanshinone Iia	P2RX7
LCW51	Isotanshinone Iia	PABPC1
LCW51	Isotanshinone Iia	PIK3CA
LCW51	Isotanshinone Iia	PTPN11
LCW51	Isotanshinone Iia	PTPN6
LCW51	Isotanshinone Iia	RBBP4
LCW51	Isotanshinone Iia	SUZ12
LCW51	Isotanshinone Iia	FNTB
LCW52	Methylenetanshinquinone	RBBP7
LCW52	Methylenetanshinquinone	EED
LCW52	Methylenetanshinquinone	AKR1B1
LCW52	Methylenetanshinquinone	CDC25A
LCW52	Methylenetanshinquinone	CDC25B
LCW52	Methylenetanshinquinone	CDC25C
LCW52	Methylenetanshinquinone	CES1
LCW52	Methylenetanshinquinone	CES2
LCW52	Methylenetanshinquinone	EZH2
LCW52	Methylenetanshinquinone	MAOB
LCW52	Methylenetanshinquinone	MMP13
LCW52	Methylenetanshinquinone	MMP9
LCW52	Methylenetanshinquinone	MPI
LCW52	Methylenetanshinquinone	P2RX7
LCW52	Methylenetanshinquinone	PTPN11
LCW52	Methylenetanshinquinone	PTPN6
LCW52	Methylenetanshinquinone	PTPRC
LCW52	Methylenetanshinquinone	RBBP4
LCW52	Methylenetanshinquinone	SUZ12
LCW52	Methylenetanshinquinone	TERT
LCW53	Microstegiol	CES1
LCW53	Microstegiol	CES2
LCW53	Microstegiol	CYP17A1
LCW53	Microstegiol	EIF2AK1
LCW53	Microstegiol	IDO1
LCW53	Microstegiol	MDM2
LCW53	Microstegiol	MMP1
LCW53	Microstegiol	MMP3
LCW53	Microstegiol	PARP1
LCW53	Microstegiol	PER2
LCW53	Microstegiol	PSEN2
LCW53	Microstegiol	SIGMAR1
LCW53	Microstegiol	SLC10A2
LCW53	Microstegiol	SLC6A2
LCW53	Microstegiol	SLC6A3
LCW53	Microstegiol	SLC6A4
LCW53	Microstegiol	TOP1
LCW53	Microstegiol	APH1B
LCW53	Microstegiol	PSEN1
LCW53	Microstegiol	APH1A
LCW53	Microstegiol	NCSTN
LCW53	Microstegiol	PSENEN
LCW54	Miltionone Ⅰ	PTGER1
LCW54	Miltionone Ⅰ	PTGDR2
LCW54	Miltionone Ⅰ	RBBP7
LCW54	Miltionone Ⅰ	PTGER2
LCW54	Miltionone Ⅰ	ACHE
LCW54	Miltionone Ⅰ	AKR1B1
LCW54	Miltionone Ⅰ	CCR9
LCW54	Miltionone Ⅰ	CDC25A
LCW54	Miltionone Ⅰ	CDC25B
LCW54	Miltionone Ⅰ	CES1
LCW54	Miltionone Ⅰ	CES2
LCW54	Miltionone Ⅰ	CYP2C9
LCW54	Miltionone Ⅰ	DHODH
LCW54	Miltionone Ⅰ	EED
LCW54	Miltionone Ⅰ	KMT5A
LCW54	Miltionone Ⅰ	PTPN1
LCW54	Miltionone Ⅰ	PTPRC
LCW54	Miltionone Ⅰ	RBBP4
LCW54	Miltionone Ⅰ	STAT3
LCW54	Miltionone Ⅰ	SUZ12
LCW54	Miltionone Ⅰ	TBXA2R
LCW54	Miltionone Ⅰ	TOP1
LCW55	Miltionone Ⅱ	RBBP7
LCW55	Miltionone Ⅱ	ACHE
LCW55	Miltionone Ⅱ	AKR1B1
LCW55	Miltionone Ⅱ	CDC25B
LCW55	Miltionone Ⅱ	CES1
LCW55	Miltionone Ⅱ	CES2
LCW55	Miltionone Ⅱ	EED
LCW55	Miltionone Ⅱ	ELANE
LCW55	Miltionone Ⅱ	ESR1
LCW55	Miltionone Ⅱ	ESR2
LCW55	Miltionone Ⅱ	GSTA1
LCW55	Miltionone Ⅱ	HTR1A
LCW55	Miltionone Ⅱ	KDM1A
LCW55	Miltionone Ⅱ	MALT1
LCW55	Miltionone Ⅱ	MAOB
LCW55	Miltionone Ⅱ	PTPN11
LCW55	Miltionone Ⅱ	PTPN6
LCW55	Miltionone Ⅱ	RBBP4
LCW55	Miltionone Ⅱ	SLC6A4
LCW55	Miltionone Ⅱ	STAT3
LCW55	Miltionone Ⅱ	SUZ12
LCW55	Miltionone Ⅱ	TDP2
LCW56	Miltipolone	PTGES
LCW56	Miltipolone	ALOX12
LCW56	Miltipolone	ALOX15
LCW56	Miltipolone	CYP19A1
LCW56	Miltipolone	DRD4
LCW56	Miltipolone	ESR1
LCW56	Miltipolone	ESR2
LCW56	Miltipolone	HSD11B1
LCW56	Miltipolone	MDM2
LCW56	Miltipolone	MTNR1A
LCW56	Miltipolone	MTNR1B
LCW56	Miltipolone	PIK3CA
LCW56	Miltipolone	POLA1
LCW56	Miltipolone	SIGMAR1
LCW56	Miltipolone	SLC6A2
LCW56	Miltipolone	SLC6A4
LCW57	Miltirone	RBBP7
LCW57	Miltirone	ACHE
LCW57	Miltirone	AKR1B1
LCW57	Miltirone	BCHE
LCW57	Miltirone	CDC25A
LCW57	Miltirone	CDC25B
LCW57	Miltirone	CES1
LCW57	Miltirone	CES2
LCW57	Miltirone	EED
LCW57	Miltirone	IDO1
LCW57	Miltirone	PBRM1
LCW57	Miltirone	PTPN1
LCW57	Miltirone	PTPN22
LCW57	Miltirone	PTPRF
LCW57	Miltirone	RBBP4
LCW57	Miltirone	SMARCA4
LCW57	Miltirone	SRD5A1
LCW57	Miltirone	STAT3
LCW57	Miltirone	SUZ12
LCW57	Miltirone	TOP1
LCW58	Neocryptotanshinone	RBBP7
LCW58	Neocryptotanshinone	PTGES
LCW58	Neocryptotanshinone	ACHE
LCW58	Neocryptotanshinone	AKR1B1
LCW58	Neocryptotanshinone	AMPD1
LCW58	Neocryptotanshinone	AMPD3
LCW58	Neocryptotanshinone	CDC25A
LCW58	Neocryptotanshinone	CDC25B
LCW58	Neocryptotanshinone	CES1
LCW58	Neocryptotanshinone	CES2
LCW58	Neocryptotanshinone	CYP2C9
LCW58	Neocryptotanshinone	DHODH
LCW58	Neocryptotanshinone	EED
LCW58	Neocryptotanshinone	HCAR2
LCW58	Neocryptotanshinone	MCL1
LCW58	Neocryptotanshinone	PTPN1
LCW58	Neocryptotanshinone	RBBP4
LCW58	Neocryptotanshinone	STAT3
LCW58	Neocryptotanshinone	STS
LCW58	Neocryptotanshinone	SUZ12
LCW58	Neocryptotanshinone	TOP1
LCW59	Nortanshinone	RBBP7
LCW59	Nortanshinone	EED
LCW59	Nortanshinone	ADORA2B
LCW59	Nortanshinone	AKR1B1
LCW59	Nortanshinone	CDC25A
LCW59	Nortanshinone	CDC25B
LCW59	Nortanshinone	CDC25C
LCW59	Nortanshinone	CES1
LCW59	Nortanshinone	CES2
LCW59	Nortanshinone	CYP11B2
LCW59	Nortanshinone	EZH2
LCW59	Nortanshinone	MPI
LCW59	Nortanshinone	MTNR1A
LCW59	Nortanshinone	PDF
LCW59	Nortanshinone	PTPN11
LCW59	Nortanshinone	PTPN6
LCW59	Nortanshinone	PTPRC
LCW59	Nortanshinone	RBBP4
LCW59	Nortanshinone	SUZ12
LCW59	Nortanshinone	TERT
LCW60	Poriferasterol	RORA
LCW60	Poriferasterol	ABCB1
LCW60	Poriferasterol	ABCB11
LCW60	Poriferasterol	ABCC4
LCW60	Poriferasterol	ABCG2
LCW60	Poriferasterol	ACHE
LCW60	Poriferasterol	AR
LCW60	Poriferasterol	CHRM2
LCW60	Poriferasterol	CYP17A1
LCW60	Poriferasterol	CYP19A1
LCW60	Poriferasterol	CYP2C19
LCW60	Poriferasterol	CYP51A1
LCW60	Poriferasterol	EBP
LCW60	Poriferasterol	ESR1
LCW60	Poriferasterol	ESR2
LCW60	Poriferasterol	G6PD
LCW60	Poriferasterol	GPBAR1
LCW60	Poriferasterol	HMGCR
LCW60	Poriferasterol	NPC1
LCW60	Poriferasterol	NPC1L1
LCW60	Poriferasterol	NR1H3
LCW60	Poriferasterol	NR1H4
LCW60	Poriferasterol	POLA1
LCW60	Poriferasterol	RORC
LCW60	Poriferasterol	SERPINA6
LCW60	Poriferasterol	SHBG
LCW60	Poriferasterol	SHH
LCW60	Poriferasterol	SLC10A1
LCW60	Poriferasterol	SLC22A3
LCW60	Poriferasterol	SRD5A1
LCW60	Poriferasterol	SRD5A2
LCW60	Poriferasterol	SREBF2
LCW60	Poriferasterol	ST3GAL1
LCW60	Poriferasterol	UGT2B7
LCW61	Przewalskin A	PTGS2
LCW61	Przewalskin A	EGFR
LCW61	Przewalskin A	BACE1
LCW61	Przewalskin A	DYRK1A
LCW61	Przewalskin A	ELANE
LCW61	Przewalskin A	ENPP2
LCW61	Przewalskin A	FAP
LCW61	Przewalskin A	FPR1
LCW61	Przewalskin A	MET
LCW61	Przewalskin A	OXTR
LCW61	Przewalskin A	PLA2G7
LCW61	Przewalskin A	SMARCA2
LCW61	Przewalskin A	SOAT1
LCW61	Przewalskin A	SOAT2
LCW61	Przewalskin A	SYK
LCW61	Przewalskin A	TERT
LCW62	Przewalskin B	PTGS2
LCW62	Przewalskin B	ADORA1
LCW62	Przewalskin B	AR
LCW62	Przewalskin B	ATP2A1
LCW62	Przewalskin B	CASR
LCW62	Przewalskin B	CYP19A1
LCW62	Przewalskin B	GSTM1
LCW62	Przewalskin B	PCSK7
LCW62	Przewalskin B	POLA1
LCW62	Przewalskin B	POLB
LCW62	Przewalskin B	PRKCA
LCW62	Przewalskin B	SCN9A
LCW62	Przewalskin B	SLC6A2
LCW62	Przewalskin B	SLC6A3
LCW62	Przewalskin B	SLC6A4
LCW62	Przewalskin B	TERT
LCW63	Przewaquinone B	RBBP7
LCW63	Przewaquinone B	EED
LCW63	Przewaquinone B	ADK
LCW63	Przewaquinone B	AKR1B1
LCW63	Przewaquinone B	CDC25A
LCW63	Przewaquinone B	CDC25B
LCW63	Przewaquinone B	CDC25C
LCW63	Przewaquinone B	CES1
LCW63	Przewaquinone B	CES2
LCW63	Przewaquinone B	EZH2
LCW63	Przewaquinone B	F10
LCW63	Przewaquinone B	MPI
LCW63	Przewaquinone B	PTPN11
LCW63	Przewaquinone B	PTPN6
LCW63	Przewaquinone B	PTPRC
LCW63	Przewaquinone B	RBBP4
LCW63	Przewaquinone B	SUZ12
LCW63	Przewaquinone B	TERT
LCW63	Przewaquinone B	UPP1
LCW64	Przewaquinone C	RBBP7
LCW64	Przewaquinone C	AKR1B1
LCW64	Przewaquinone C	CDC25A
LCW64	Przewaquinone C	CDC25B
LCW64	Przewaquinone C	CDC25C
LCW64	Przewaquinone C	CES1
LCW64	Przewaquinone C	CES2
LCW64	Przewaquinone C	EED
LCW64	Przewaquinone C	EZH2
LCW64	Przewaquinone C	MMP13
LCW64	Przewaquinone C	MMP9
LCW64	Przewaquinone C	MPI
LCW64	Przewaquinone C	PDE10A
LCW64	Przewaquinone C	PDE2A
LCW64	Przewaquinone C	PTPN11
LCW64	Przewaquinone C	PTPN6
LCW64	Przewaquinone C	PTPRC
LCW64	Przewaquinone C	RBBP4
LCW64	Przewaquinone C	SUZ12
LCW64	Przewaquinone C	TERT
LCW65	Salvilenone	PTGS1
LCW65	Salvilenone	GABRB3
LCW65	Salvilenone	RBBP7
LCW65	Salvilenone	AKR1B1
LCW65	Salvilenone	ALOX5
LCW65	Salvilenone	CDC25A
LCW65	Salvilenone	CDC25B
LCW65	Salvilenone	CES2
LCW65	Salvilenone	CHRM1
LCW65	Salvilenone	CHRM2
LCW65	Salvilenone	EED
LCW65	Salvilenone	EPHX2
LCW65	Salvilenone	GABRA2
LCW65	Salvilenone	HTR2B
LCW65	Salvilenone	MAOB
LCW65	Salvilenone	PREP
LCW65	Salvilenone	PTGS2
LCW65	Salvilenone	PTPN6
LCW65	Salvilenone	RBBP4
LCW65	Salvilenone	SUZ12
LCW65	Salvilenone	TRPM8
LCW65	Salvilenone	GABRG2
LCW65	Salvilenone	GABRA3
LCW65	Salvilenone	GABRA1
LCW65	Salvilenone	GABRA5
LCW65	Salvilenone	GABRA6
LCW66	Salviolone	CDC25A
LCW66	Salviolone	CDC25B
LCW66	Salviolone	CES2
LCW66	Salviolone	CETP
LCW66	Salviolone	DRD2
LCW66	Salviolone	DUSP3
LCW66	Salviolone	EED
LCW66	Salviolone	EPHX2
LCW66	Salviolone	ESR1
LCW66	Salviolone	ESR2
LCW66	Salviolone	HDAC2
LCW66	Salviolone	HDAC4
LCW66	Salviolone	HDAC8
LCW66	Salviolone	HSD17B2
LCW66	Salviolone	HSD17B3
LCW66	Salviolone	MAOA
LCW66	Salviolone	MAOB
LCW66	Salviolone	NQO1
LCW66	Salviolone	NQO2
LCW66	Salviolone	RARA
LCW66	Salviolone	RARB
LCW66	Salviolone	RARG
LCW66	Salviolone	RXRA
LCW66	Salviolone	RXRB
LCW66	Salviolone	RXRG
LCW66	Salviolone	SUZ12
LCW66	Salviolone	TUBB1
LCW67	Sclareol	PTGS1
LCW67	Sclareol	AKR1C3
LCW67	Sclareol	AR
LCW67	Sclareol	CYP17A1
LCW67	Sclareol	CYP19A1
LCW67	Sclareol	EPHX2
LCW67	Sclareol	HIF1A
LCW67	Sclareol	HSD11B1
LCW67	Sclareol	HSD11B2
LCW67	Sclareol	NR1H3
LCW67	Sclareol	NR3C1
LCW67	Sclareol	NR3C2
LCW67	Sclareol	PGR
LCW67	Sclareol	TRPV1
LCW67	Sclareol	TTL
LCW67	Sclareol	UGT2B7
LCW68	Tournefolic Acid A	PTGDR2
LCW68	Tournefolic Acid A	AKR1B1
LCW68	Tournefolic Acid A	AKR1C4
LCW68	Tournefolic Acid A	ALDH2
LCW68	Tournefolic Acid A	AMPD3
LCW68	Tournefolic Acid A	CA2
LCW68	Tournefolic Acid A	CA3
LCW68	Tournefolic Acid A	CA4
LCW68	Tournefolic Acid A	CA6
LCW68	Tournefolic Acid A	CA7
LCW68	Tournefolic Acid A	CBR1
LCW68	Tournefolic Acid A	CDK6
LCW68	Tournefolic Acid A	CSNK2A1
LCW68	Tournefolic Acid A	CYP1A1
LCW68	Tournefolic Acid A	CYP1B1
LCW68	Tournefolic Acid A	ERN1
LCW68	Tournefolic Acid A	ESR1
LCW68	Tournefolic Acid A	GLO1
LCW68	Tournefolic Acid A	HSPA1A
LCW68	Tournefolic Acid A	HSPA8
LCW68	Tournefolic Acid A	IGFBP3
LCW68	Tournefolic Acid A	MIF
LCW68	Tournefolic Acid A	MMP1
LCW68	Tournefolic Acid A	MMP13
LCW68	Tournefolic Acid A	MMP16
LCW68	Tournefolic Acid A	MMP9
LCW68	Tournefolic Acid A	NEK6
LCW68	Tournefolic Acid A	NOX4
LCW68	Tournefolic Acid A	NR0B2
LCW68	Tournefolic Acid A	P2RY11
LCW68	Tournefolic Acid A	PGF
LCW68	Tournefolic Acid A	QDPR
LCW68	Tournefolic Acid A	SELE
LCW68	Tournefolic Acid A	SELL
LCW68	Tournefolic Acid A	SELP
LCW68	Tournefolic Acid A	SNCA
LCW68	Tournefolic Acid A	ST6GAL1
LCW68	Tournefolic Acid A	TERT
LCW68	Tournefolic Acid A	TNKS
LCW68	Tournefolic Acid A	TTR
LCW68	Tournefolic Acid A	VCP
LCW68	Tournefolic Acid A	XDH
LCW69	Zinc100230821	EED
LCW69	Zinc100230821	ACHE
LCW69	Zinc100230821	AKR1B1
LCW69	Zinc100230821	CDC25A
LCW69	Zinc100230821	CES1
LCW69	Zinc100230821	CES2
LCW69	Zinc100230821	CYP2C9
LCW69	Zinc100230821	DHODH
LCW69	Zinc100230821	DUSP1
LCW69	Zinc100230821	HCAR2
LCW69	Zinc100230821	KDM4E
LCW69	Zinc100230821	MALT1
LCW69	Zinc100230821	PTPN11
LCW69	Zinc100230821	PTPN6
LCW69	Zinc100230821	PTPRC
LCW69	Zinc100230821	STS
LCW69	Zinc100230821	SUZ12
LCW69	Zinc100230821	TDP2
LCW69	Zinc100230821	TOP1
LCW70	Zinc13341234	PTGS1
LCW70	Zinc13341234	ABCG2
LCW70	Zinc13341234	AKR1B1
LCW70	Zinc13341234	AKR1B10
LCW70	Zinc13341234	AKR1C3
LCW70	Zinc13341234	AKR1C4
LCW70	Zinc13341234	ALOX15
LCW70	Zinc13341234	APP
LCW70	Zinc13341234	CA1
LCW70	Zinc13341234	CA12
LCW70	Zinc13341234	CA14
LCW70	Zinc13341234	CA2
LCW70	Zinc13341234	CA3
LCW70	Zinc13341234	CA4
LCW70	Zinc13341234	CA5A
LCW70	Zinc13341234	CA5B
LCW70	Zinc13341234	CA6
LCW70	Zinc13341234	CA7
LCW70	Zinc13341234	CDC25B
LCW70	Zinc13341234	DNM1
LCW70	Zinc13341234	EP300
LCW70	Zinc13341234	FYN
LCW70	Zinc13341234	GLO1
LCW70	Zinc13341234	IGFBP5
LCW70	Zinc13341234	IKBKG
LCW70	Zinc13341234	KDM4E
LCW70	Zinc13341234	MCL1
LCW70	Zinc13341234	MMP1
LCW70	Zinc13341234	MMP12
LCW70	Zinc13341234	MMP13
LCW70	Zinc13341234	MMP2
LCW70	Zinc13341234	MMP9
LCW70	Zinc13341234	NFE2L2
LCW70	Zinc13341234	NR0B2
LCW70	Zinc13341234	NR1H4
LCW70	Zinc13341234	ODC1
LCW70	Zinc13341234	PCNA
LCW70	Zinc13341234	PPARA
LCW70	Zinc13341234	PPARD
LCW70	Zinc13341234	PPARG
LCW70	Zinc13341234	PYGM
LCW70	Zinc13341234	SNCA
LCW70	Zinc13341234	TH
LCW70	Zinc13341234	TTR
LCW70	Zinc13341234	TUBB1
LCW70	Zinc13341234	YARS
LCW70	Zinc13341234	YWHAG
LCW71	Zinc14719978	EED
LCW71	Zinc14719978	RBBP7
LCW71	Zinc14719978	AKR1B1
LCW71	Zinc14719978	CDC25A
LCW71	Zinc14719978	CDC25B
LCW71	Zinc14719978	CES1
LCW71	Zinc14719978	CES2
LCW71	Zinc14719978	EZH2
LCW71	Zinc14719978	HTR1D
LCW71	Zinc14719978	MAP2K1
LCW71	Zinc14719978	MDM2
LCW71	Zinc14719978	MMP13
LCW71	Zinc14719978	MMP9
LCW71	Zinc14719978	PTPN11
LCW71	Zinc14719978	PTPN6
LCW71	Zinc14719978	PTPRC
LCW71	Zinc14719978	PYGL
LCW71	Zinc14719978	RARG
LCW71	Zinc14719978	RBBP4
LCW71	Zinc14719978	RXRA
LCW71	Zinc14719978	SUZ12
LCW71	Zinc14719978	TERT
LCW72	Zinc6071822	GRIN2A
LCW72	Zinc6071822	ABCB1
LCW72	Zinc6071822	AKR1B1
LCW72	Zinc6071822	AR
LCW72	Zinc6071822	BDKRB1
LCW72	Zinc6071822	CDC25B
LCW72	Zinc6071822	CES2
LCW72	Zinc6071822	EED
LCW72	Zinc6071822	GPR139
LCW72	Zinc6071822	GRIA2
LCW72	Zinc6071822	HTR6
LCW72	Zinc6071822	IDO1
LCW72	Zinc6071822	MAPK14
LCW72	Zinc6071822	PDE10A
LCW72	Zinc6071822	PDE2A
LCW72	Zinc6071822	PDE7A
LCW72	Zinc6071822	PIM1
LCW72	Zinc6071822	PTPN6
LCW72	Zinc6071822	PYGL
LCW72	Zinc6071822	SUZ12
LCW72	Zinc6071822	GRIN1
LCW73	Zinc8681480	GABRB3
LCW73	Zinc8681480	ACHE
LCW73	Zinc8681480	AKR1B1
LCW73	Zinc8681480	CDC25B
LCW73	Zinc8681480	CES1
LCW73	Zinc8681480	CES2
LCW73	Zinc8681480	DUSP1
LCW73	Zinc8681480	EED
LCW73	Zinc8681480	ELANE
LCW73	Zinc8681480	IDO1
LCW73	Zinc8681480	KDM4E
LCW73	Zinc8681480	MALT1
LCW73	Zinc8681480	PTPN11
LCW73	Zinc8681480	PTPN6
LCW73	Zinc8681480	PTPRC
LCW73	Zinc8681480	STAT3
LCW73	Zinc8681480	SUZ12
LCW73	Zinc8681480	TDP2
LCW73	Zinc8681480	GABRG2
LCW73	Zinc8681480	GABRA5
LCW74	Α-Amyrin	ACHE
LCW74	Α-Amyrin	ACP1
LCW74	Α-Amyrin	AKR1B10
LCW74	Α-Amyrin	AR
LCW74	Α-Amyrin	BCHE
LCW74	Α-Amyrin	CD81
LCW74	Α-Amyrin	CHRM2
LCW74	Α-Amyrin	CYP17A1
LCW74	Α-Amyrin	CYP19A1
LCW74	Α-Amyrin	CYP2C19
LCW74	Α-Amyrin	CYP51A1
LCW74	Α-Amyrin	ESR1
LCW74	Α-Amyrin	GPBAR1
LCW74	Α-Amyrin	HMGCR
LCW74	Α-Amyrin	HSD11B1
LCW74	Α-Amyrin	HSD11B2
LCW74	Α-Amyrin	IL1B
LCW74	Α-Amyrin	NPC1L1
LCW74	Α-Amyrin	NR1H4
LCW74	Α-Amyrin	NR1I3
LCW74	Α-Amyrin	PLCG1
LCW74	Α-Amyrin	POLB
LCW74	Α-Amyrin	PTPN1
LCW74	Α-Amyrin	PTPN2
LCW74	Α-Amyrin	PTPN6
LCW74	Α-Amyrin	PTPRF
LCW74	Α-Amyrin	SLC6A2
LCW74	Α-Amyrin	SLC6A4
LCW75	Ferulic Acid	PTGR1
LCW75	Ferulic Acid	CA6
LCW75	Ferulic Acid	CA7
LCW75	Ferulic Acid	CA5A
LCW75	Ferulic Acid	CA14
LCW75	Ferulic Acid	CA12
LCW75	Ferulic Acid	CA9
LCW75	Ferulic Acid	CA1
LCW75	Ferulic Acid	CA2
LCW75	Ferulic Acid	TUBB1
LCW75	Ferulic Acid	NFE2L2
LCW75	Ferulic Acid	APP
LCW75	Ferulic Acid	NR0B2
LCW75	Ferulic Acid	TNFRSF1A
LCW75	Ferulic Acid	CYP1A1
LCW75	Ferulic Acid	TOP2A
LCW75	Ferulic Acid	ABCG2
LCW75	Ferulic Acid	GPR183
LCW75	Ferulic Acid	CYP1B1
LCW75	Ferulic Acid	AKR1B10
LCW75	Ferulic Acid	GLO1
LCW75	Ferulic Acid	ODC1
[truncated: 4,400 more rows]

## Sheet: SUPPLEMENTARY TABLE 5
Effective proteins	Category
HSP90AA1	Essential common target
ELAVL1	Essential common target
HSP90AB1	Essential common target
MAPK1	Essential common target
PIK3CG	Essential common target
ESR1	Essential common target
TP53	Essential common target
HDAC1	Essential common target
FYN	Essential common target
EP300	Essential common target
HRAS	Essential common target
PIK3CA	Essential common target
EGFR	Essential common target
CREBBP	Essential common target
RELA	Essential common target
PCNA	Essential common target
MCHR1	Essential common target
AKT1	Essential common target
PRKDC	Essential common target
MAPK14	Essential common target
MDM2	Essential common target
SMAD3	Essential common target
JUN	Essential common target
LCK	Essential common target
STAT3	Essential common target
LYN	Essential common target
MTOR	Essential common target
S1PR1	Essential common target
CXCR2	Essential common target
PPP2CA	Essential common target
HRH4	Essential common target
HTR1A	Essential common target
FPR1	Essential common target
CCR9	Essential common target
CXCR3	Essential common target
P2RY12	Essential common target
PRKCD	Essential common target
CCR4	Essential common target
SYK	Essential common target
NFKB1	Essential common target
PTPN6	Essential common target
PTK2	Essential common target
AR	Essential common target
ERBB2	Essential common target
PARP1	Essential common target
MAP2K1	Essential common target
CASP3	Essential common target
FOS	Essential common target
JAK1	Essential common target
NR3C1	Essential common target
CD4	Essential common target
PRKCB	Essential common target
F2	Essential common target
PRKCQ	Essential common target
HSPA1A	Essential common target
HSP90B1	Essential common target
CASP8	Essential common target
RXRA	Essential common target
CDK6	Essential common target
NDUFS4	Essential common target
EDNRA	Essential common target
BRAF	Essential common target
SNCA	Essential common target
ITGB1	Essential common target
PTPRC	Essential common target
TNFRSF1A	Essential common target
RPS6KB1	Essential common target
CREB1	Essential common target
PDGFRB	Essential common target
BCL2	Essential common target
PIK3CD	Essential common target
HDAC9	Essential common target
APEX1	Essential common target
ALB	Essential common target
TNF	Essential common target
PPARG	Essential common target
TLR4	Essential common target
VDR	Essential common target
EZH2	Essential common target
NOS2	Essential common target
KIT	Essential common target
NTRK1	Essential common target
NR0B2	Essential common target
KDR	Essential common target
CASP1	Essential common target
LRRK2	Essential common target
FLT1	Essential common target
PLG	Essential common target
GRB2	Disease-specific target
MAPK3	Disease-specific target
FN1	Disease-specific target
TRAF6	Disease-specific target
ANXA1	Disease-specific target
KNG1	Disease-specific target
AGT	Disease-specific target
YWHAQ	Disease-specific target
SIRT1	Disease-specific target
ADCY7	Disease-specific target
YWHAB	Disease-specific target
GRM3	Disease-specific target
HSPA4	Disease-specific target
POMC	Disease-specific target
VCAM1	Disease-specific target
CBL	Disease-specific target
CXCR4	Disease-specific target
C3	Disease-specific target
CCR5	Disease-specific target
SP1	Disease-specific target
NPY	Disease-specific target
CCR1	Disease-specific target
CCL5	Disease-specific target
CXCL12	Disease-specific target
CXCL13	Disease-specific target
CCR2	Disease-specific target
CXCL10	Disease-specific target
CXCL16	Disease-specific target
CXCR5	Disease-specific target
GAL	Disease-specific target
CCR7	Disease-specific target
NOTCH1	Disease-specific target
CRK	Disease-specific target
IKBKE	Disease-specific target
STAT1	Disease-specific target
XRCC6	Disease-specific target
TRAF2	Disease-specific target
CDKN1A	Disease-specific target
H2AFX	Disease-specific target
PIK3CB	Disease-specific target
BTK	Disease-specific target
ISG15	Disease-specific target
TP53BP1	Disease-specific target
APC	Disease-specific target
CANX	Disease-specific target
PSMD4	Disease-specific target
XRCC5	Disease-specific target
CSNK2B	Disease-specific target
NCL	Disease-specific target
HLA-B	Disease-specific target
CD247	Disease-specific target
NFKBIA	Disease-specific target
SSRP1	Disease-specific target
JUND	Disease-specific target
TBP	Disease-specific target
HMGB1	Disease-specific target
SMC1A	Disease-specific target
DHX9	Disease-specific target
IRAK1	Disease-specific target
EDN1	Disease-specific target
ETS1	Disease-specific target
ZAP70	Disease-specific target
ENO1	Disease-specific target
CSK	Disease-specific target
P2RY1	Disease-specific target
JUNB	Disease-specific target
PTEN	Disease-specific target
FEN1	Disease-specific target
CDKN2A	Disease-specific target
SOD1	Disease-specific target
SOD2	Disease-specific target
CALR	Disease-specific target
SUMO4	Disease-specific target
DDX6	Disease-specific target
CDH1	Disease-specific target
YY1	Disease-specific target
SGK1	Disease-specific target
ITGB3	Disease-specific target
RASA1	Disease-specific target
HNRNPD	Disease-specific target
MYD88	Disease-specific target
HNRNPC	Disease-specific target
ATXN1	Disease-specific target
REL	Disease-specific target
RUNX1	Disease-specific target
DNMT1	Disease-specific target
HSPA1L	Disease-specific target
RANBP2	Disease-specific target
LMNA	Disease-specific target
RIPK1	Disease-specific target
CDKN1B	Disease-specific target
CEBPB	Disease-specific target
GRAP2	Disease-specific target
SOCS1	Disease-specific target
UBE2V1	Disease-specific target
HCFC1	Disease-specific target
NCAM1	Disease-specific target
RPSA	Disease-specific target
ATM	Disease-specific target
BCR	Disease-specific target
TBK1	Disease-specific target
EIF4G1	Disease-specific target
HLA-DRB1	Disease-specific target
SPTAN1	Disease-specific target
SOCS3	Disease-specific target
NGF	Disease-specific target
USP7	Disease-specific target
FOXO1	Disease-specific target
LAT	Disease-specific target
EIF2AK2	Disease-specific target
PAK3	Disease-specific target
BAG6	Disease-specific target
FOXO3	Disease-specific target
HLA-DRB3	Disease-specific target
B2M	Disease-specific target
HLA-DRA	Disease-specific target
SRRM2	Disease-specific target
HLA-DRB5	Disease-specific target
HLA-DRB4	Disease-specific target
ETS2	Disease-specific target
PRKAR2B	Disease-specific target
PSMA5	Disease-specific target
TRAF1	Disease-specific target
PGK1	Disease-specific target
ADM	Disease-specific target
SNRPA	Disease-specific target
ANXA2	Disease-specific target
HLA-DQA1	Disease-specific target
PTBP1	Disease-specific target
SUV39H1	Disease-specific target
SNRNP70	Disease-specific target
DDX58	Disease-specific target
GTF2I	Disease-specific target
HLA-DPB1	Disease-specific target
HLA-DQB1	Disease-specific target
CD44	Disease-specific target
RPS19	Disease-specific target
SNRPD1	Disease-specific target
NUP98	Disease-specific target
SNRPB	Disease-specific target
SPI1	Disease-specific target
SRSF1	Disease-specific target
FASLG	Disease-specific target
HLA-DQB2	Disease-specific target
MC1R	Disease-specific target
IRF3	Disease-specific target
MED14	Disease-specific target
ITGB2	Disease-specific target
MBP	Disease-specific target
MTA2	Disease-specific target
APOA1	Disease-specific target
FAS	Disease-specific target
HSPA1B	Disease-specific target
TP63	Disease-specific target
HTR4	Disease-specific target
SSB	Disease-specific target
EIF4E	Disease-specific target
NOS3	Disease-specific target
TNFAIP3	Disease-specific target
MNAT1	Disease-specific target
IRF7	Disease-specific target
HLA-C	Disease-specific target
CLU	Disease-specific target
TYK2	Disease-specific target
WIPF1	Disease-specific target
IFIH1	Disease-specific target
IGHG3	Disease-specific target
KITLG	Disease-specific target
APP	Component-specific target
SRC	Component-specific target
MYC	Component-specific target
GNB1	Component-specific target
CDK2	Component-specific target
GNG2	Component-specific target
PTPN11	Component-specific target
CDK1	Component-specific target
CASR	Component-specific target
ADCY1	Component-specific target
AGTR1	Component-specific target
HDAC2	Component-specific target
AGTR2	Component-specific target
GNAI3	Component-specific target
LPAR2	Component-specific target
LPAR1	Component-specific target
LPAR5	Component-specific target
NMUR2	Component-specific target
SMARCA4	Component-specific target
BDKRB1	Component-specific target
LPAR3	Component-specific target
CSNK2A1	Component-specific target
KRAS	Component-specific target
CTNNB1	Component-specific target
HSPA8	Component-specific target
PRKCA	Component-specific target
GNAI1	Component-specific target
VCP	Component-specific target
ADORA2A	Component-specific target
NRAS	Component-specific target
ABL1	Component-specific target
YWHAG	Component-specific target
ADORA2B	Component-specific target
HDAC3	Component-specific target
IKBKG	Component-specific target
RAC1	Component-specific target
MAPK8	Component-specific target
PLCG1	Component-specific target
GAPDH	Component-specific target
PPP1CA	Component-specific target
CDC42	Component-specific target
GSK3B	Component-specific target
JAK2	Component-specific target
GABBR1	Component-specific target
ATP5A1	Component-specific target
ATP5B	Component-specific target
OPRD1	Component-specific target
SMARCA2	Component-specific target
PPP1CC	Component-specific target
DRD2	Component-specific target
ADORA1	Component-specific target
DRD4	Component-specific target
MTNR1A	Component-specific target
OPRM1	Component-specific target
CHRM4	Component-specific target
CHRM2	Component-specific target
CNR1	Component-specific target
DRD3	Component-specific target
MTNR1B	Component-specific target
XPO1	Component-specific target
ADRA2A	Component-specific target
ITGA4	Component-specific target
S1PR3	Component-specific target
CXCR1	Component-specific target
S1PR5	Component-specific target
SSTR2	Component-specific target
SSTR3	Component-specific target
HRH3	Component-specific target
ADRA2C	Component-specific target
NPY5R	Component-specific target
PTGER3	Component-specific target
SSTR5	Component-specific target
CCNB1	Component-specific target
HDAC5	Component-specific target
ADORA3	Component-specific target
GPR55	Component-specific target
HCAR2	Component-specific target
HCAR3	Component-specific target
NPY1R	Component-specific target
OPRK1	Component-specific target
OXER1	Component-specific target
P2RY14	Component-specific target
S1PR2	Component-specific target
S1PR4	Component-specific target
SSTR1	Component-specific target
SSTR4	Component-specific target
TAS2R14	Component-specific target
TAS2R31	Component-specific target
ADRA2B	Component-specific target
CNR2	Component-specific target
GPR18	Component-specific target
HTR1D	Component-specific target
PTGDR2	Component-specific target
GABBR2	Component-specific target
PDPK1	Component-specific target
PLK1	Component-specific target
RAD52	Component-specific target
CHEK1	Component-specific target
GCGR	Component-specific target
IKBKB	Component-specific target
MDH2	Component-specific target
RAF1	Component-specific target
TOP1	Component-specific target
HSPD1	Component-specific target
NCOR1	Component-specific target
P2RY11	Component-specific target
TUBB	Component-specific target
PIN1	Component-specific target
ATP5C1	Component-specific target
PRKCE	Component-specific target
CDK4	Component-specific target
HDAC4	Component-specific target
CDC25A	Component-specific target
KAT5	Component-specific target
CCNE1	Component-specific target
CHEK2	Component-specific target
CSNK2A2	Component-specific target
GRM5	Component-specific target
MAP3K7	Component-specific target
NDUFB10	Component-specific target
GRIN1	Component-specific target
RHOA	Component-specific target
ERBB4	Component-specific target
CDC25B	Component-specific target
ADRA1B	Component-specific target
NDUFA2	Component-specific target
NDUFA9	Component-specific target
UQCRC1	Component-specific target
HTR2A	Component-specific target
CDK9	Component-specific target
NDUFS3	Component-specific target
NDUFS1	Component-specific target
HDAC6	Component-specific target
NDUFV1	Component-specific target
NDUFS2	Component-specific target
RARA	Component-specific target
CCNB2	Component-specific target
PTPN1	Component-specific target
CDC25C	Component-specific target
ADRA1A	Component-specific target
CHRM3	Component-specific target
RBBP4	Component-specific target
NDUFA7	Component-specific target
HTR2C	Component-specific target
OXTR	Component-specific target
TBXA2R	Component-specific target
EZR	Component-specific target
NDUFS8	Component-specific target
CCKBR	Component-specific target
ERBB3	Component-specific target
ADRA1D	Component-specific target
NDUFAB1	Component-specific target
PTAFR	Component-specific target
EDNRB	Component-specific target
HIF1A	Component-specific target
NDUFB11	Component-specific target
HCRTR1	Component-specific target
LTB4R	Component-specific target
PTGFR	Component-specific target
PTGER1	Component-specific target
NDUFB9	Component-specific target
NDUFA10	Component-specific target
ADRB2	Component-specific target
NDUFS6	Component-specific target
CCND1	Component-specific target
NDUFA5	Component-specific target
NDUFB6	Component-specific target
HRH1	Component-specific target
HCRTR2	Component-specific target
LPAR6	Component-specific target
NDUFA12	Component-specific target
NDUFB4	Component-specific target
PABPC1	Component-specific target
NDUFB7	Component-specific target
FFAR1	Component-specific target
HTR2B	Component-specific target
NDUFV2	Component-specific target
MT-ND4	Component-specific target
NDUFA4	Component-specific target
NDUFA6	Component-specific target
NDUFB8	Component-specific target
NDUFS5	Component-specific target
LPAR4	Component-specific target
P2RY10	Component-specific target
TACR1	Component-specific target
CAMK2A	Component-specific target
POLA1	Component-specific target
CDK5	Component-specific target
MAPK9	Component-specific target
CHRM1	Component-specific target
CYSLTR1	Component-specific target
CHRM5	Component-specific target
CDK8	Component-specific target
MT-ND3	Component-specific target
NDUFB5	Component-specific target
MT-ND2	Component-specific target
MT-ND4L	Component-specific target
MT-ND5	Component-specific target
NDUFA1	Component-specific target
NDUFA13	Component-specific target
NDUFA8	Component-specific target
NDUFB1	Component-specific target
NDUFB3	Component-specific target
NDUFC2	Component-specific target
NDUFS7	Component-specific target
CDK3	Component-specific target
PTK2B	Component-specific target
CCNE2	Component-specific target
TOP2A	Component-specific target
MT-ND1	Component-specific target
MT-ND6	Component-specific target
NDUFA11	Component-specific target
NDUFA3	Component-specific target
NDUFB2	Component-specific target
NDUFC1	Component-specific target
NDUFV3	Component-specific target
INSR	Component-specific target
MAPK10	Component-specific target
MT-CYB	Component-specific target
DNM2	Component-specific target
MAPT	Component-specific target
P4HB	Component-specific target
PLCG2	Component-specific target
SF3B3	Component-specific target
WEE1	Component-specific target
GSK3A	Component-specific target
IGF1R	Component-specific target
PSEN1	Component-specific target
ABCG2	Component-specific target
CAMK2G	Component-specific target
PRKCG	Component-specific target
RPS6KA3	Component-specific target
CAMK2D	Component-specific target
ADRB1	Component-specific target
EIF4A1	Component-specific target
ESR2	Component-specific target
PKN1	Component-specific target
RBBP7	Component-specific target
AURKA	Component-specific target
CAMKK2	Component-specific target
DRD1	Component-specific target
GRIN2A	Component-specific target
ERCC5	Component-specific target
CAMK2B	Component-specific target
TUBA4A	Component-specific target
PGD	Component-specific target
TOP2B	Component-specific target
HDAC8	Component-specific target
NR4A1	Component-specific target
LDHA	Component-specific target
TGM2	Component-specific target
HTT	Component-specific target
DRD5	Component-specific target
BRSK1	Component-specific target
AVPR2	Component-specific target
FSHR	Component-specific target
CASP7	Component-specific target
PHLPP2	Component-specific target
ACVR1	Component-specific target
CCNA2	Component-specific target
ADCYAP1R1	Component-specific target
HCK	Component-specific target
KDM1A	Component-specific target
AKT2	Component-specific target
HRH2	Component-specific target
NCSTN	Component-specific target
MET	Component-specific target
MC4R	Component-specific target
PTGER2	Component-specific target
PTGIR	Component-specific target
MAP2K7	Component-specific target
PLK4	Component-specific target
FASN	Component-specific target
LDHB	Component-specific target
SIRT2	Component-specific target
GNAO1	Component-specific target
CAPN1	Component-specific target
PLA2G4A	Component-specific target
PBRM1	Component-specific target
AURKB	Component-specific target
LHCGR	Component-specific target
BCL2L1	Component-specific target
HTR6	Component-specific target
IMPDH2	Component-specific target
G6PD	Component-specific target
APAF1	Component-specific target
GLP1R	Component-specific target
GPBAR1	Component-specific target
PTGER4	Component-specific target
TAAR1	Component-specific target
MDM4	Component-specific target
MGMT	Component-specific target
RXRB	Component-specific target
HTR7	Component-specific target
PSEN2	Component-specific target
CCND3	Component-specific target
CDK14	Component-specific target
POLH	Component-specific target
PTPN12	Component-specific target
SIRT5	Component-specific target
PPM1B	Component-specific target
BAD	Component-specific target
RXRG	Component-specific target
CDK17	Component-specific target
NOD1	Component-specific target
PGR	Component-specific target
SRPK1	Component-specific target
CCNA1	Component-specific target
ERCC4	Component-specific target
